# Supplementary material for: Machine Learning-Based Extraction of Breast Cancer Receptor Status From Bilingual Free-Text Pathology Reports
Source: Front Digit Health. 2021 Aug 17;3:692077. doi: 10.3389/fdgth.2021.692077 (PMC8522027; doi:10.3389/fdgth.2021.692077)
Supplement: Supplementary file 1 [file Data_Sheet_1.zip]

Archive with 20 entries (19 files):
- Auxiliary files/
- Auxiliary files/abbreviations.csv
- Auxiliary files/bestModelDiagnosticProcedure.rds
- Auxiliary files/bestModelER.rds
- Auxiliary files/bestModelHER2IHC.rds
- Auxiliary files/bestModelHER2ISH.rds
- Auxiliary files/bestModelPR.rds
- Auxiliary files/extractER.r
- Auxiliary files/extractER1Line.r
- Auxiliary files/extractERPRHER2Final.r
- Auxiliary files/extractERPRHER2Final.txt
- Auxiliary files/extractFeaturesERExtractFinal.r
- Auxiliary files/extractFeaturesERPRHER2Final.r
- Auxiliary files/extractFeaturesERSubFinal.r
- Auxiliary files/featuresDiagnosticProcedure.csv
- Auxiliary files/featuresER.csv
- Auxiliary files/featuresHER2IHC.csv
- Auxiliary files/featuresHER2ISH.csv
- Auxiliary files/featuresPR.csv
- Auxiliary files/sentences_v2.r
