# Supplementary material for: Machine Learning-Based Extraction of Breast Cancer Receptor Status From Bilingual Free-Text Pathology Reports
Source: Front Digit Health. 2021 Aug 17;3:692077. doi: 10.3389/fdgth.2021.692077 (PMC8522027; doi:10.3389/fdgth.2021.692077)
Supplement: Supplementary file 1 [file Data_Sheet_1.zip › Auxiliary files/abbreviations.csv]

Afkorting	Betekenis
a	are
A	amp?re
AA	Anonieme Alcoholisten[1][2][3]
AAB	Algemeen Aanduidingenbesluit
AAC	Amsterdams Archeologisch Centrum
AAF	Algemeen Arbeidsongeschiktheidsfonds
AAG	Afdeling Agrarische Geschiedenis
aanw.vnw.	aanwijzend voornaamwoord[4][5][6]
AAO	Aanvullende Academische Opleiding
AAV	Algemene Administratieve Voorschriften
AAW	Algemene Arbeidsongeschiktheidswet
AB	Algemeen Beschaafd, Algemeen Bestuur
ABC-eilanden	Aruba, Bonaire, Cura?ao
ABD	Algemene Bestuursdienst
ABH	Agentschap voor Buitenlandse Handel
ABK	Akademie voor Beeldende Kunsten
ABM	Algemene Bepalingen Milieuhygi?ne
ABN	Algemeen Beschaafd Nederlands,Algemene Bank Nederland, Acta Botanica Neerlandica
ABO	Amsterdam Baroque Orchestra
ABP	Algemeen Burgerlijk Pensioenfonds
ABS	antiblokkeersysteem, Aandelenbezit Streekvervoer,Algemeen Boerensyndicaat
ABU	Algemene Bond van Uitzendbureau's
ABV	Academie voor Beeldende Vorming
ABVA	Algemene Bond van Ambtenaren
ABW	Algemene Bijstandswet
ABZ	Algemeen Bestuurlijke Zaken
Ac	actinium
AC	Alternating Current (Wisselstroom)
ACB	Algemeen Controlebeleid
ACM	Autoriteit Consument en Markt
ACOD	Algemene Centrale der Openbare Diensten
A.D.	Anno Domini(in het jaar onzes Heren)
AD	Algemeen Dagblad
ADD	Attention Deficit Disorder
ADH	Aanbevolen Dagelijkse Hoeveelheid
ADHD	Attention-Deficit/HyperactivityDisorder
a.d.h.v.	aan de hand van
adj.	adjunct
ADO	Alles Door Oefening
ADSL	Asymmetric Digital Subscriber Line
AED	Automatische externe defibrillator
A.F.A.
AFA.
afb.	afbeelding
afd.	afdeling
afk.	afkorting, away from keyboard (term in online gamingwereld)
AFM	Autoriteit Financi?le Markten
Afz.	afzender
afz.	afzender
ag.	aggregaat
a.g.v.	als gevolg van
AHOB	Automatische halve overwegbomen
a.h.w.	als het ware
AI	artifici?le intelligentie
aids	Acquired Immuno Deficiency Syndrome
aio	assistent in opleiding
airco	airconditioning
AIVD	Algemene Inlichtingen- en Veiligheidsdienst
AKI	Automatische knipperlichtinstallatie
AKW	Algemene Kinderbijslagwet
Al	aluminium
alg.	algemeen
ALS	Amyotrofe laterale sclerose
AM	amplitudemodulatie
a.m.	ante meridiem(voor de middag)
AMA	alleenstaande minderjarige asielzoeker
AMvB	Algemene Maatregel van Bestuur
ANBI	Algemeen Nut Beogende Instelling
ANBO	Algemene Nederlandse Bond voor Ouderen
ANP	Algemeen Nederlands Persbureau
ANT	provincie Antwerpen
ANVR	Algemene Nederlandse Vereniging van Reisbureaus
ANW	Algemene nabestaandenwet
ANWB	Koninklijke Nederlandse ToeristenbondANWB(Algemene Nederlandsche Wielrijders-Bond)
AOV	Algemene ouderdomsverzekering,Algemeen Ouderen Verbond,Arbeidsongeschiktheidsverzekering voor zelfstandigen
AOW	Algemene Ouderdomswet
AP	Autoriteit Persoonsgegevens
APG	Algemene Pensioen Groep
APK	Algemene Periodieke Keuring,Aanpassingsklas
APV	Algemene Plaatselijke Verordening / Algemene Politie-Verordening,
Arbo (-wet, ...)	Arbeidsomstandigheden(-wet, -regeling, ...) in Nederland
AREI	Algemeen Reglement op de Elektrische Installaties
ARP	Anti-Revolutionaire Partij
art.	artikel
a.s.	aanstaande
ASCII	American Standard Code for Information Interchange
ASEAN	Association of Southeast Asian Nations
a.s.o / aso[7]	Algemeen secundair onderwijs
ATB	All Terrain Bike(terreinfiets)
ATP	Association of Tennis Professionals
ATV	arbeidstijdverkorting
a.u.b.	alstublieft= als het u belieft
AVIKO	Aardappel Verwerkende Industrie Keppel en Omstreken
AVRO	Algemene Vereniging Radio Omroep
AWBZ	Algemene Wet Bijzondere Ziektekosten
AWW	Algemene Weduwen- en Wezenwet
AZC	asielzoekerscentrum
AZN	Ambulancezorg Nederland
B	Belgi?,bas(muziek)
b.a.	bij afwezigheid
BA	Bachelor of Arts(Latijn:Baccalaureus Artium)
BAC	Belgische Arbeidersco?peratie
BAG	Basisregistraties Adressen en Gebouwen
BAM	Bataafsche Aannemings Maatschappij (thansKoninklijke BAM Groep)
BAS, B AS, B.AS., BASc, B.ASc., B.App.Sc	Bachelor of Applied Science,
BAT	British American Tobacco
BASIC	Beginners All-purpose Symbolic Instruction Code
BB	Bescherming Bevolking,Brigitte Bardot
BBC	British Broadcasting Corporation
BBE	Bijzondere Bijstands Eenheid
b.b.h.h.[8]	bezigheden buitenshuis hebbende
BBP	bruto binnenlands product
BBS	bulletin board system
BC	before Christ (voor Christus)
Bcc.	Blind carbon copy
b.d.	buiten dienst
B en W	College van burgemeester en wethouders
Benelux	Belgi?,Nederland,Luxemburg
BES	Bonaire, Sint Eustatius, Saba
betr.	betreft
bez.vnw.	bezittelijk voornaamwoord
BGA	Beschermde geografische aanduiding
BGC	Bankgirocentrale
b.g.g.	bij geen gehoor
bh	bustehouder
bibl.	bibliotheek
BIC	Bank Identifier Code
bijl.	bijlage
bijv.	bijvoorbeeld
bijz.	bijzonder
BIOS	Basic Input Output System
bit	binary digit
BKR	Beeldende Kunstenaars Regeling,Bureau Kredietregistratie
BLEU	Belgisch-Luxemburgse Economische Unie
blz.	bladzijde
BMD[9][10][11]	brede maatschappelijke discussie
BMI	body-mass index
BMW	Bayrische Motor Werke
BMX	Bicycle Motocross
BN'er	bekende Nederlander
BNN	Bart's Neverending Network(aanvankelijk:Bart News Network)
bnp	bruto nationaal product
bnw.	bijvoeglijk naamwoord
BOA	buitengewoon opsporingsambtenaar
BOB	Beschermde oorsprongsbenaming
bom	bewust ongehuwde moeder
BOVAG	Bond van Autohandelaren en Garagehouders
BPM	Belasting van personenauto's en motorrijwielen,Bataafse Petroleum Maatschappij
bps	beelden per seconde
BROEM	Breed Overleg Ouderen en Mobiliteit
BRP	Basisregistratie Personen
BRT	Belgische Radio en Televisie,Bruto Register Ton
BSc	Baccalaureus Scientiae
BSE	Boviene spongiforme encefalopathieof gekkekoeienziekte,
BSN	burgerservicenummer
BSO	beroepssecundair onderwijs
btw	belasting over de toegevoegde waarde
Buma	Bureau voor Muziek-Auteursrechten
BuZa	(ministerie van) Buitenlandse Zaken
bv.	bijvoorbeeld
B.V. en bv	besloten vennootschap
b.v.d.	bij voorbaat dank
BVD	Binnenlandse Veiligheidsdienst
BVL	Beroepsvoorbereidend leerjaar
bw.	bijwoord
B.W.	Burgerlijk Wetboek
B&W	Burgemeester en wethouders
BWV	Bijzondere wetenschappelijke vormingofBach-Werke-Verzeichnis
BXL	Brussel
b.z.a.	biedt zich aan
BZN	Band Zonder Naam
÷	Copyright
C	Celsius(C = graad Celsius),Coulomb
C&A	Clemens & August
C7	Common Channel Signalling System nr. 7
ca	centiare
ca.	circa
c.a.	cum annexis
CADO	calamiteitendoorsteek
cal	calorie
cao	collectieve arbeidsovereenkomst
CARA	chronische aspecifieke respiratoire aandoeningen
cat.	catalogus
CBFA	Commissie voor het Bank-, Financie- en Assurantiewezen
CBR	Centraal Bureau Rijvaardigheidsbewijzen, Constant Bit-Rate
CBS	Centraal Bureau voor de Statistiek, christelijke basisschool
CBTB	Christelijke Boeren- en Tuindersbond
CC	Corps Consulaire
cc	cubic centimetre,carbon copy, copy conform(NB: ondanks de huidige spelling van het woordkopiemet eenk.)
CCMO	Centrale Commissie Mensgebonden Onderzoek
CCMS	Centraal College Medische Specialismen
CCS7	Common Channel Signalling System nr. 7
CCTV	China Central Television, closed-circuit television (ziecameratoezicht)
cd	compact disc,candela
CD	Centrum Democraten,Corps Diplomatique
CDA	Christen-Democratisch App?l
CD&V	Christen-Democratisch en Vlaams
CEO	Chief Executive Officer
CEST	Central European Summer Time
cf.	confer
cfr.	confer
conf.	confer
CFK	chloorfluorkoolstofverbindingen
CFO	Chief financial officer
CGSO	Centrum voor Geboorteregeling en Seksuele Opvoeding
CHGS	Centrum voor Holocaust- en Genocidestudies
CHIO	Concours Hippique International Officiel
CHU	Christelijk-Historische Unie
CIA	Central Intelligence Agency
CIAM	Congr?s Internationaux d'Architecture Moderne
CIDI	Centrum Informatie en Documentatie Isra?l
CIE	Criminele Inlichtingen Eenheid
CIOS	Centraal Instituut Opleiding Sportleiders
Cito	CentraalInstituut voorToetsontwikkeling
CJIB	Centraal Justitieel Incassobureau
cl	centiliter
cL	centiliter
CLAS	Commando Landstrijdkrachten
CLSK	Commando Luchtstrijdkrachten
cm	centimeter
CMD	Communicatie & Multimedia Design
CMHF	Centrale van Middelbaar en Hogere Functionarissen
CMT	Charcot-Marie-Tooth,Country Music Television
CNRS	Centre national de la recherche scientifique
CNV	Christelijk Nationaal Vakverbond
COA	Centraal Orgaan opvang asielzoekers,Comit? Ol­mpico Arubano
Cobra	Copenhagen,Brussel,Amsterdam(kunstenaarsbeweging)
COC	Christelijke Onderwijscentrale,Nederlandse Vereniging tot Integratie van Homoseksualiteit COC(oorspronkelijk: Cultuur- en Ontspanningscentrum)
CoCo	Co?rdinatie Commissie voor Europese Integratie- en Associatieproblemen
codec	coder/decoder
COO	Chief Operation Officer
COPD	Chronic Obstructive Pulmonary Diseases
cos	cosinus
CP	Centrumpartij
CPB	Centraal Planbureau
CPBW	Comit? voor Preventie en Bescherming op het Werk
CPN	Communistische Partij van Nederland
CPNB	Collectieve Propaganda van het Nederlandse Boek
CPU	Central Processing Unit(in games vaak gebruikt om een computer gestuurde speler aan te duiden)
CRM	Customer Relationship Management,Cultuur, Recreatie en Maatschappelijk Werk
c.q.	casu quo
c.s.	cum suis
CS	Centraal station
CSAS	centrale-slaapapneusyndroom
CSFR	Civitas Studiosorum in Fundamento Reformato
CT	Computertomografie
CTO	Chief Technical Officer
cv	commanditaire vennootschap,co?peratieve vereniging,curriculum vitae,carnavalsvereniging, centrale verwarming
cvba	co?peratieve vennootschap met beperkte aansprakelijkheid
CVE	Centrale verwerkingseenheid
CVT	Continu variabele transmissie
CWI	Centrum voor Werk en Inkomen
czs	centraal zenuwstelsel
C-ZSK	commandant Zeestrijdkrachten
D66	Democraten 66
DA	Drogisten Associatie
DAC	Digitaal-Analoog Convertor,Derde Arbeidscircuit
DAF	Van Doorne?s Aanhangwagenfabriek N.V.
dB	decibel
DBNL	Digitale Bibliotheek voor de Nederlandse Letteren
D.C.	Da Capo
d.d.	de dato (daterend van)
DDR	Deutsche Demokratische Republik,
DDOS	Distributed Denial of ServiceAttack
DDT	dichloordifenyltrichloorethaan(insecticide)
DEXA(-scan)	DualEnergyX-rayAbsorptiometry
DHL	Postbedrijf, vernoemd naar de oprichters Dalsey, Hillblom en Lynn
dhr.	de heer
d.i.	dit is of dat is
dir.	directeur
DIY	Do-It-Yourself
dj	diskjockey
DJI	Dienst Justiti?le Inrichtingen
dl	deciliter
dL	deciliter
dm	decimeter
d.m.v.	door middel van
dmv.	door middel van
DNB	De Nederlandsche Bank
DOS	Disk Operating System
DPCM	Differential PCM
DPOF	Digital Print Order Format
DR	Drenthe
dr.	doctor
drs.	doctorandus
ds.	dominee
D.S.	Dal Segno
DS'70	Democratisch Socialisten '70
DSI	Dienst Speciale Interventies
DSL	Digital Subscriber Line
DSLAM	Digital Subscriber Line Access Multiplexer
DSP	Digitale signaalprocessorof Digital Signal Processing
DTP	desktop publishing
D.V.[12][13]	Deo Volente
dvd	Digital Versatile Disc
DWDD	De wereld draait door(televisieprogramma)
d.w.z.	dat wil zeggen
e.a.	en andere (ooket alii)
EBIT[14][15][16][17]	earnings before interest and tax
EBITDA[18][19][20]	Earnings Before Interest, Tax, Depreciation and Amortization
EBT[21][22][23]	earnings before tax
e.c.	exempli causa (bijvoorbeeld)
EC	Europese Commissie
ECB	Europese Centrale Bank
ecg	elektrocardiogram
ECTS	EuropeanCreditTransferSysteem (een systeem vanstudiepuntenin hetHoger onderwijs)
ed.	editie
e.d.	en dergelijke
e.e.a.	een en ander
eeg	elektro-encefalogram
EEG	Europese Economische Gemeenschap
e.g.	exempli gratia (bijvoorbeeld)
EG	Europese Gemeenschap
EGKS	Europese Gemeenschap voor Kolen en Staal
Ehbo	Eerste hulp bij ongelukken
EHL	Economische Hogeschool Limburg,Euro Hockey League
EHS	Ecologische hoofdstructuur van Nederland
EK	Europees kampioenschap
ELO	Elektronische Leeromgeving,Electric Light Orchestra (band)
emg	elektromyogram
EMS	Europees Monetair Stelsel
EMU	Economische en Monetaire Unie
EN	Europese Norm
ENFB	Echte Nederlandse Fietsersbond
ENIAC	Electronic Numerical Integrator And Calculator
enz.	enzovoort
EO	Evangelische Omroep
EOCKL	Explosieven Opruimingscommando Koninklijke Landmacht
EPD	Elektronisch pati?ntendossier
EPROM	Erasable Programmable Read Only Memory
ERP(S)	Enterprise Resource Planning (System)
et al.	et alii (en anderen)
etc.	et cetera
Etos	Eendracht, Toewijding, Overleg en Samenwerking
ETSI	European Telecommunication Standardisation Institute
EU	Europese Unie
EUR	euro
e.v.	en volgende
e.v.a.	en vele andere(n)
EVC	Erkenning Verworven Competenties
evt.	eventueel
excl.	exclusief
EZ	Ministerie van Economische Zaken (Nederland)
?	gulden
F	frank,Frankrijk,Farad
f	forte
fa.	firma
Fa.	firma
FAB	functioneelapplicatiebeheer
fam.	familie
FAQ	Frequently Asked Questions (vaak gestelde vragen)
FAT	Field Acceptance Test,File Allocation Table
fax	telefacsimile
FBI	Federal Bureau of Investigation
FC	Football Club (voetbalvereniging)
FDA	Food and Drug Administration
FEI	F?d?ration Equestre Internationale
ff,fff	fortissimo
FF	Fast Forward (audio/video: snel vooruit spoelen, vaak >>)
FIAT	Fabbrica Italiana Automobili Torino
FIDE	F?d?ration Internationale des checs
FIFA	F?d?ration Internationale de Football Association
fig.	figuur(lijk)
FIOD	Fiscale Inlichtingen- en Opsporingsdienst
FIPS	Federal Information Processing Standard
FL	Flevoland
fl.	florijn (gulden)
FLO	functioneel leeftijdsontslag
FM	Frequentiemodulatie
FNV	Federatie Nederlandse Vakbeweging
FOCWA	Federatie van Ondernemers in de Carrosserie- en Wagenbouw en Aanverwante bedrijven
FOD	(Belgische)federale overheidsdienst
FR	Friesland
fr.	frank, franco (vrachtvrij)
ft	feet
fte	fulltime-equivalent (eenheid van werktijd)
FTP	File Transfer Protocol
fut.	futurum
g	gram
G.A.B.	Gewestelijk Arbeidsbureau
GAK	Gemeenschappelijk Administratiekantoor
GATT	General Agreement on Tariffs and Trade
GD	Gelderland
GB	Groot-Brittanni?,gigabyte
GBA	Gemeentelijke Basis Administratie,
GBP	Great-Britain Pound(Engelse Pond) of Gastric bypass
geb.	geboren
Gebr.	Gebroeders
geh.	geheel,gehuwd
gem.	gemeente, gemiddeld,
get.	getekend,getuige
gez.	gezang, gezusters
gft (NL)	Groente-, fruit- en tuinafval
GFT (BE)
GGA	Gemeentegiro Amsterdam
GGD	Gemeentelijke gezondheidsdienst
g.g.d.	grootste gemene deler
ggo	Genetisch Gemodificeerd Organisme
GGZ	Geestelijke gezondheidszorg
GGz	Geestelijke gezondheidszorg
GHB	4-hydroxybutaanzuur(gamma-hydroxyboterzuur)
GHOR	Geneeskundige Hulpverleningsorganisatie in de Regio
GIS	Geografisch informatiesysteem
gld.	gulden
GLONASS	GLObalNAvigationSatelliteSystem (Wereldwijd navigatie-satellietsysteem)
glw	gas, licht en water
GmbH	Gesellschaft mit beschr?nkter Haftung
GMT	Greenwich Mean Time
GPRS	General Packet Radio Service
gps	Global position system
GR	provincie Groningen
GS	Gedeputeerde Staten
GSM	Global System for Mobile Communications/Groupe Sp?ciale Mobile
GTS	Gegarandeerde traditionele specialiteit
GTST	Goede tijden, slechte tijden(Nederlandse soapserie)
gym	gymnasium,gymnastiek
H	henry
H.	Heilige
ha	hectare
HAI	provincie Henegouwen (Hainaut)
havo	hoger algemeen voortgezet onderwijs
HAN	Hogeschool van Arnhem en Nijmegen
hbo	hoger beroepsonderwijs
hbs	hogereburgerschool
hd	high definitionof hoge definitie
HDSL	High-speed Digital Subscriber Line
heao	hoger economisch en administratief onderwijs
HEMA	Hollandsche Eenheidsprijzen Maatschappij Amsterdam
HEO	Hoger Economisch Onderwijs
hfl	Hollandse florijn (gulden)
hg	hectogram
HHS	Haagse Hogeschool
hifi	High fidelity
hiv	humaan immunodefici?ntie virus
HIVA	Hoger instituut voor de Arbeid, sinds 2009Onderzoeksinstituut voor Arbeid en Samenleving
H.K.H.	Hare Koninklijke Hoogheid
HKU	Hogeschool voor de Kunsten Utrecht
hl	hectoliter
hL	hectoliter
H.M.	Hare Majesteit
HMSN	Hereditaire motorische en sensorische neuropathie?n
HOBU	Hoger onderwijs buiten de universiteit
holebi	homoseksueel, lesbisch, biseksueel
horeca	hotel, restaurant, caf?
HP	Hewlett-Packard
HPV	Humaan papillomavirus
HRM	Humanresourcemanagement
HS	Hollands Spoor, hoofdstation
hsl	hogesnelheidslijn
hst	hogesnelheidstrein(Engels:high-speed train)
HSV	Herpes simplexvirus,Herziene Statenvertaling
HTM	Haagsche Tramweg-Maatschappij(openbaar vervoer Den Haag)
HTML	HyperText Markup Language
hts	hogere technische school
HTTP	HyperText Transfer Protocol
HTTPS	HyperText Transfer Protocol Secure
HZ	Hogeschool Zeeland
Hz	hertz
Hzn.	Hendrikszoon
I&A	Informatisering en Automatisering
IAEA	Internationaal Atoomenergieagentschap
IATA	International Air Transport Association
IB	Inkomstenbelasting
IBAN	International Bank Account Number
i.b.d.	in buitengewone dienst (b.v. kamerheer van Koninklijk Huis)
ic	Intensive Care
IC	Integrated Circuit,Intercity
i.c.	in casu
ICAO	Engels: International Civil Aviation Organization,Internationale Burgerluchtvaartorganisatie
ICE	Intercity Express(treintype in Duitsland),
i.c.m.	in combinatie met
ICT	Informatie- en Communicatietechnologie
id.	idem (hetzelfde)
ID-bewijs	identiteitsbewijs
i.e.	id est (dat is, dat wil zeggen)
IE	Internet Explorer
i.f.v.	in functie van (Belgisch)
i.g.st.	in goede staat
i.g.v.	in geval van
i.h.a.	in het algemeen
i.h.b.	in het bijzonder
i.h.k.v.	in het kader van
i.i.g.	in ieder geval
IKEA	Ingvar Kamprad Elmtaryd Agunaryd (naam en woonplaats van de oprichter van het bedrijf)
IKF	Internationale Korfbalfederatie
Ikon	Interkerkelijke Omroep Nederland
IMEI	International Mobile Equipment Identity
IMF	Internationaal Monetair Fonds
IMO	Internationale Maritieme Organisatie
IND	Immigratie- en Naturalisatiedienst,Indianapolis International Airport(IATA-code)
incl.	inclusief
info	informatie
ing.	ingenieur
intern.	internationaal
Interpol	International Criminal Police Organization
IOAW	Wet inkomensvoorziening oudere en gedeeltelijk arbeidsongeschikte werkloze werknemers
IOC	Internationaal Olympisch Comit?
i.o.m.	in overeenstemming met, in overleg met
i.o.v.	in opdracht van
IP	Internet Protocol
i.p.v.	in plaats van
IQ	intelligentiequoti?nt
ir.	ingenieur
IRA	Iers Republikeins Leger
IRC	Internet Relay Chat
IRL	in real life
ISBN	Internationaal Standaard Boeknummer
ISDN	Integrated Services Digital Network
i.s.m.	In samenwerking met
ISO	International Organization for Standardization
ISU	Internationale Schaatsunie
IT	Informatietechnologie
ITO	Individueel Technisch Onderwijs
i.t.t.	in tegenstelling tot
ivf	In-vitrofertilisatie
i.v.m.	in verband met
IW	Industri?le wetenschappen
i.z.g.st.	in zeer goede staat
J.	jaar
j.	jaar
J	joule
JAC	Jongeren Advies Centrum (Belgi?)enJongeren Advies Centrum (Nederland)
JBN	Judo Bond Nederland
jhr.	Jonkheer
jkvr.	jonkvrouw
jl.	jongstleden
JOVD	Jongerenorganisatie Vrijheid en Democratie
jr.	junior,jaar
Jz.	Janszoon, Jacobszoon enz.
K	Kelvin (eenheid)
KAB	Katholieke Arbeidersbeweging
kB	kilobyte
K.B.	Koninklijk Besluit
KB	Koninklijke Bibliotheek
kca	klein chemisch afval
kcal	kilocalorie
kdt	keuken, douche en toilet
kg	kilogram(kilogrammassa)
KGB	Komitet Gosudarstvennoj Bezopasnosti? geheime dienst van de Sovjet-Unie
k.g.v.	kleinste gemene veelvoud
kHz	kilohertz
KI	Kunstmatige Inseminatie,kunstmatige intelligentie,kadastraal inkomen
Kifid	Klachteninstituut Financi?le Dienstverlening
KIVI	Koninklijk Instituut Van Ingenieurs
kJ	kilojoule
k.k.	kosten koper
KL	Koninklijke Landmacht
Kliko	Klinkenberg en Koster, zieMinicontainer
KLM	Koninklijke Luchtvaart Maatschappij
KLPD	Korps landelijke politiediensten
KLu	Koninklijke Luchtmacht
KM	Koninklijke Marine
km	kilometer
KMA	Koninklijke Militaire Academie
KMAR	Koninklijke Marechaussee
km/h	kilometer per uur
KMS	Koninklijke Militaire School
KNAC	Koninklijke Nederlandsche Automobiel Club
KNAU	Koninklijke Nederlandse Atletiek Unie
KNB	Koninklijke Notari?le Beroepsorganisatie
KNBSB	Koninklijke Nederlandse Baseball en Softball Bond
KNBV	Koninklijke Nederlandse Bosbouw Vereniging,Koninklijke Nederlandse Botanische Vereniging
KNCB	Koninklijke Nederlandse Cricket Bond
KNDB	Koninklijke Nederlandse Dambond
KNGF	Koninklijk Nederlands Geleidehonden Fonds,Koninklijk Nederlands Genootschap voor Fysiotherapie
KNGU	Koninklijke Nederlandse Gymnastiek Unie
KNHB	Koninklijke Nederlandse Hockeybond
KNHS	Koninklijke Nederlandse Hippische Sportfederatie
KNIL	Koninklijk Nederlandsch-Indisch Leger
KNKB	Koninklijke Nederlandse Kaatsbond
KNKV	Koninklijk Nederlands Korfbalverbond
KNLTB	Koninklijke Nederlandse Lawn Tennis Bond
KNMG	Koninklijke Nederlandsche Maatschappij tot bevordering der Geneeskunst
KNMI	Koninklijk Nederlands Meteorologisch Instituut
KNMV	Koninklijke Nederlandse Motorrijders Vereniging
kno	Keel, neus en oor (heelkunde)
KNRM	Koninklijke Nederlandse Redding Maatschappij
KNSB	Koninklijke Nederlandse Schaakbond,Koninklijke Nederlandsche Schaatsenrijders Bond
KNVvL	Koninklijke Nederlandse Vereniging voor Luchtvaart
KNVB	Koninklijke Nederlandse Voetbalbond
KNZB	Koninklijke Nederlandse Zwembond
KO	knock-out
Kon.	Koninklijk(predicaat)
KPMG	Kleynveld?Peat?Marwick?Goerdeler, accountantsorganisatie
KRO	Katholieke Radio Omroep
kt.	karaat
KUB	Katholieke Universiteit Brabant,Katholieke Universiteit Brussel
K.v.K.	Kamer van Koophandel
KV	K?chelverzeichnis
KVP	Katholieke Volkspartij
kW	kilowatt
KWF	Koningin Wilhelmina Fonds
kWh	kilowattuur
l	liter
L	liter
?	Pond sterling
l.a.	linksaf
L.A.	Los Angeles
lab	laboratorium
LAKS	Landelijk Aktie Komitee Scholieren
LAN	Local Area Network? netwerk tussen computers
lavo	lager algemeen voortgezet onderwijs
LB	provincie Limburg, Nederland
lbo	lager beroepsonderwijs
lcd	Liquid crystal display
LDD	Lijst De Decker
leao	lager economisch en administratief onderwijs
led	Light-emitting diode
lez	Lage emissizone
l.g.	laatstgenoemde
LH	Landbouwhogeschool
LIE	provincie Luik (Li?ge)
LIM	provincie Limburg, Belgi?
LIO	Leraar in opleiding
LJN	Landelijk Jurisprudentie Nummer
ll.	laatstleden
LO	Lager Onderwijs,lichamelijke opvoeding,Landelijke Organisatie voor Hulp aan Onderduikers
LOFAR	LOw-FrequencyARray
LOM	Kinderen met leer- en opvoedingsmoeilijkheden
LPF	Lijst Pim Fortuyn
lpg	Liquefied Petroleum Gas
L.S.	lectori salutem(de lezer gegroet, den lezer heil)
lsd	Lysergeenzuurdi-ethylamide? een drug
lt.	Luitenant
LTO	Land- en Tuinbouworganisatie
lts	lagere technische school
lu	Lumen
LUX	provincie Luxemburg
m	meter, in samenst. milli-
m2	vierkante meter
m3	kubieke meter
m.	mannelijk, meneer / mijnheer
Mac	Apple Macintosh
MAF	Maximumfactuur
mavo	middelbaar algemeen voortgezet onderwijs
m.a.w.	met andere woorden
max.	maximum, maximaal
Mb	megabit
MB	megabyte(8 Mb)
MBA	Master of Business Administration,Moderne Bedrijfsadministratie
Mbit (Mb)	megabit
mbo	middelbaar beroepsonderwijs
m.b.t.	met betrekking tot
m.b.v.	met behulp van
mcg	Microgram
ME	Myalgische encefalomyelitis,Mobiele Eenheid,Middeleeuwen
meao	middelbaar economisch en administratief onderwijs
mej.	mejuffrouw
MER	Milieueffectrapportage,
MET	Middeleuropese Tijd(Engels: Middle European Time)
MEV	Macro Economische Verkenning
mevr.	mevrouw
MGM	Metro-Goldwyn-Mayer
Mgr.	Monseigneur
m.h.g.	met hartelijke groeten
MHz	megahertz
m.i.	mijns inziens
mi.	middag
Mij	maatschappij
min.	minimum, minimaal,minister, minuut
MIT	Massachusetts Institute of Technology
MIVD	Militaire Inlichtingen- en Veiligheidsdienst
m.i.v.	met ingang van, met inbegrip van
mkb	Midden- en kleinbedrijf
MKZ	mond-en-klauwzeer
ml	milliliter
mL	milliliter
mld.	miljard
mln.	miljoen
mm.	millimeter
mm	millimeter
mms	middelbare meisjesschool
MMT	Mobiel Medisch Team
m.m.v.	met medewerking van
m.n.	met name
mngt	Management
modem	modulator-demodulator
MOOZ	Medefinanciering Oververtegenwoordiging Oudere Ziekenfonds-verzekerden
MP	Militaire politie
mpt	Modulair pakket thuis
mr.	meester (in de rechten)
MRI	Magnetic Resonance Imaging
ms	motorschip
MS	Microsoft,Multiple sclerose
MSc	Magister Scientiae
MSN	Microsoft Network
mts	maatschap,middelbare technische school
MUG	Mobiele Urgentiegroep
mulo	meer uitgebreid lager onderwijs
m.u.v.	met uitzondering van
mv.	meervoud
m.v.g.	met vriendelijke groet
mvt	memorie van toelichting
mw.	mevrouw
Mzn	Maartenszoon
N	noorden
NA	Nationaal Archief
NABV	Nationale Airsoft Belangen Vereniging
NAC	NOAD ADVENDO Combinatie(Noad: Nooit ophouden altijd doorgaan, Advendo: Aangenaam door vermaak en nuttig door ontspanning)
NAM	provincie Namen,Nederlandse Aardolie Maatschappij
NAP	Normaal Amsterdams Peil
NASA	National Aeronautics and Space Administration
n.a.v.	naar aanleiding van
NAV	Nederlandse Adelsvereniging
NAVO	Noord-Atlantische Verdragsorganisatie
NAW	Naam, Adres en Woonplaats
NB	Noord-Brabant
NB.	Nota bene
N.B.	Latijn:Nota bene(let wel),noorderbreedte,Noord-Brabant
NBBA	Niet Bij Brood Alleen
NBC	Nederlands Bakkerij Centrum
NBN	Normalisation Belge/Belgische Normalisatie
N.Br.	noorderbreedte,Noord-Brabant
n.C.	na Christus
n.Chr.	na Christus
NCPN	Nieuwe Communistische Partij Nederland
NCRV	Nederlandse Christelijke Radio-Vereniging
NCSC	Nationaal Cyber Security Centrum
Ndl.	Nederlands
NEC	Nijmegen Eendracht Combinatie
Ned.	Nederlands
NFI	Nederlands Forensisch Instituut
ngo	Niet-gouvernementele organisatie
NGT	Nederlandse Gebarentaal
NH	Noord-Holland
N.H.	Noord-Holland,Nederlands-hervormd,New Hampshire
NHM	Nederlandsche Handel-Maatschappij
NHR	Nieuw Handelsregister
NHSB	Nederlands Hondenstamboek
NHV	Nederlands Handbal Verbond
Nibud	Nationaal Instituut voor Budgetvoorlichting
NIOD	Nederlands Instituut voor Oorlogsdocumentatie
NKBV	Koninklijke Nederlandse Klim- en Bergsport Vereniging
NKV	Nederlands Katholiek Vakverbond
nl.	namelijk
Nl.	Nederlands
NL	Nederland
NLP	Neuro-Lingu?stisch Programmeren
NLR	Nationaal Lucht- en Ruimtevaartlaboratorium
nm	nanometer
n.m.	na de middag
NMa	Nederlandse Mededingingsautoriteit
NmG	Nederlands met Gebarentaal (ook wel Nederlands ondersteund met gebarentaal)
n.m.m.	naar mijn mening
NMo	Nationale Monumentenorganisatie
nn	nomen nudum
N.N.	nomen nescio(naam onbekend)
n.n.b.	nog niet bekend
N.N.O.	noordnoordoosten
N.N.W.	noordnoordwesten
no.	netto
No.	nummer (num?ro)
N.O.	noordoosten
NORA	Nederlandse Overheid Referentie Architectuur
NOS	Nederlandse Omroep Stichting
n.o.t.k.	nader overeen te komen
NP	Niet parkeren
NPO	Nederlandse Publieke Omroep,Nederlandse Postduivenhouders Organisatie
NPOV	neutral point of view (neutraal standpunt)
NPV	Nederlandse Pati?ntenvereniging
nr.	nummer
NRB	Nederlandse Rugby Bond
NRC	Nieuwe Rotterdamsche Courant
nro.	Nummero
nrs.	nummers
NS	Nederlandse Spoorwegen
NSB	Nationaal-Socialistische Beweging
NSFW	Not Safe/Suitable For Work (Niet (veilig) voor op het werk)
N.T.	Nieuwe Testament
n.t.b.	nader te bepalen
n.t.o.	nog te ontwikkelen
NTTB	Nederlandse Tafeltennisbond
Nuffic	Netherlands Universities? Foundation for International Cooperation
NUHO	Niet-Universitair Hoger Onderwijs
nv, N.V.	Naamloze Vennootschap
NVa	Nationale Volksarmee(leger van de voormaligeDDR)
N-VA	Nieuw-Vlaamse Alliantie(politieke partij in Vlaanderen)
NVH	Niet voor handelsdoeleinden
NVSH	Nederlandse Vereniging voor Seksuele Hervorming
n.v.t.	Niet van toepassing
NVV	Nederlands Verbond van Vakverenigingen
NVWA	Nederlandse Voedsel- en Warenautoriteit
N.W.	noordwesten
NWO	Nederlandse Organisatie voor Wetenschappelijk Onderzoek
NYC	New York City
Nz.	Nicolaaszoon
?	ohm
o.	onzijdig
O.	oosten
o.a.	onder andere(n)
ob.	obiit (overleden)
OB	Omzetbelasting
OBD	Open Bedrijvendag
obl.	obligatie
o.b.s.	openbare basisschool
o.b.v.	op basis van, onder begeleiding van
o.c.	opere citato (in het aangehaalde werk)
OCMW	Openbaar Centrum voor Maatschappelijk Welzijn
o.d.a.m.	om de andere maand
ODBC	Open DataBase Connectivity
o.d.t.	onder de titel, onder de toonbank
o.d.z.	onder de zinspreuk
o.e.r.	op erewoord retour
OESO	Organisatie voor Economische Samenwerking en Ontwikkeling
ofc	of course, natuurlijk
o.g.	of gelijkwaardig, ondergetekende
o.g.v.	op grond van, onder gebruikelijk voorbehoud
o.i.	onzes inziens
o.i.d.	of iets dergelijks
o.i.v.	onder invloed van
ok, OK	operatiekamer, operatiekwartier
O.L.	Oosterlengte
o.l.s.	openbare lagere school
OLT	Openluchttheater
o.l.v.	onder leiding van
O.L.V.	Onze-Lieve-Vrouw
o.m.	onder meer, ongehuwde man
OM	Openbaar ministerie
ong.	ongeveer, ongenummerd, ongeadresseerd
ONK	Open Nederlands Kampioenschap
O.N.O.	oostnoordoosten
onov.ww.	onovergankelijk werkwoord
O.O.	onderofficier
o.o.v.	onvoorziene omstandigheden voorbehouden
OPEC	Organisatie van Olie Exporterende Landen(Engels: Organization of the Petroleum Exporting Countries)
opm.	opmerking
opp.	oppervlakte
OPTA	Onafhankelijke Post en Telecommunicatie Autoriteit
OR	Ondernemingsraad
ORAS	Organisatie Rationele Studenten
org.	organisatie
ORUN	(Stichting) Opleiding Ruiter Unie Nederland
OS	Operating System
OSG	Openbare scholengemeenschap
OSB	Ordo Sancti BenedictiBenedictijnen,Overheidsservicebus(tegenwoordigDigikoppeling)
O.T.	Oude Testament
OTAP	Ontwikkeling, test, acceptatie en productie
OTC	Over-the-counter (financieel)
o.t.t.	onvoltooid tegenwoordige tijd
OU	Open Universiteit
o.v.	onder voorbehoud
OV	Overijssel,Openbaar vervoer, opleidingsvorm (ziebuitengewoon onderwijs)
ov.cmpl.	over complicatie
OVL	Oost-Vlaanderen
o.v.t.	onvoltooid verleden tijd
OVV	Overlegcentrum van Vlaamse Verenigingen
o.v.v.	onder vermelding van
ozb	onroerendezaakbelasting
O.Z.O.	oostzuidoosten
p.a.	per adres
p/a	per adres
PAB	Persoonlijke-assistentiebudget
PABO (pabo)	Pedagogische academie voor het basisonderwijs
pae	Personenauto-equivalent
pag.	pagina
par.	paragraaf
PAV	Project Algemene Vakkenin hetBSO,perifeer arterieel vaatlijden
PB	petabyte
PBL	Planbureau voor de Leefomgeving
PBS	Provinciaal Bibliotheeksysteem
pc	Personal Computer
p.c.	(Fr.) par couvert (ingesloten), (Fr.) pour condol?ance (tot rouwbeklag)
PCGD	Postcheque- en Girodienst
PCM	Pulse Code Modulation,Pro Cycling Manager
PCN	Stichting Pensioenfonds Caribisch Nederland
PCOB	Protestants Christelijke Ouderen Bond
PCT	Patent Cooperation Treaty
PDB	Praktijkdiploma Boekhouden
PDF	Portable Document Format
PDI	Praktijkdiploma Informatica
PDS	Prikkelbaredarmsyndroom
penn.	penningmeester
PE	Preinstalled Environment
PEG	Polyethyleenglycol
PET	Positron Emissie Tomografie,Polyethyleentereftalaat
PGGM	Pensioenfonds voor de Gezondheid, Geestelijke en Maatschappelijke belangen
PGEM	Provinciale Gelderse Energie Maatschappij
PGZ	Preventieve gezondheidszorg
pgb	Persoonsgebonden budget
PhD	Philosophi? Doctor
PHL	Provinciale Hogeschool Limburg
PHLO	(Stichting) Post-Hoger Landbouwonderwijs
PiB	Pebibyte
pin	Persoonlijk identificatienummer
p.k.	Paardenkracht
PKK	Partiya Karker?n Kurdistan
PKN	Protestantse Kerk in Nederland
plm.	plusminus
PLO	Palestine Liberation Organization
plv.	plaatsvervangend
pm	picometer
p.m.	post meridiem(na de middag), pro memoria (ter herinnering), post mortem
pmd	Plastic flessen, metaalverpakkingen en drankkartons
PMT / PMT-k	Prestatiemotivatietest(- voor kinderen)
P.O.	Plastische opvoeding, Per ondertekening
p.o.	per omgaande, per order
p.o.b.	per ontvangen bericht
POP	Post Office Protocol,Persoonlijk ontwikkelingsplan
POS	problematische opvoedingssituatie
POTS	Publicly Operated Telephony System
POV	Point of view
pp	pianissimo
p.p.	per procuratie, per persoon
p.p.p.d.	per persoon per dag
ppb	parts per billion
ppc	psycho-pedagogisch consulent
PPG	polypropeenglycol
ppm	parts per million
PPR	Politieke Partij Radikalen
ppt	parts per trillion
P+R	Parkeren + Reizen
Pres.	president,voorzitter
PRIS	Parkeer Route Informatie Systeem
prof.	professor, professioneel (beroeps-) voetballer, golfer, tennisser, enzovoort
prof.em.	professor emeritus
prov.	provincie
PS	postscriptum(naschrift onder een brief)
PSA	Prostaatspecifiek antigeen
pseud.	pseudoniem
PSK	Paleis voor Schone Kunsten(Brussel)
PSP	Pacifistisch Socialistische Partij,PlayStation Portable
PST	Progressief Stijgend Tarief (Personenbelasting(Belgi?))
p.st.	per stuk
PSTN	Public Switched Telephone Network
PSV (voetbalclub)	Philips Sport Vereniging
PTA	Programma van Toetsing en Afsluiting (bij het Nederlandseschoolexamen)
ptolu	Pas toe of leg uit
PTSS	Posttraumatische stressstoornis
P.T.T.	Posterijen, Telegrafie, Telefonie
Pudoc	Centrum voor Landbouwpublikaties en Landbouwdocumentatie (tot 1994 uitgeverij van de Landbouwuniversiteit Wageningen)
PUK	PIN Unlock Key
PVC	polyvinylchloride, permanent virtual channel, permanent virtual connection, permanent virtual circuit
PvdA	Partij van de Arbeid
PVDA	Partij van de Arbeid van Belgi?
PvdD	Partij voor de Dieren
PvG	Partij voor Geluk
PVV	Partij voor de Vrijheid(Nederland),Partij voor Vrijheid en Vooruitgang(Belgi?)
pvb	persoonsvolgend budget
PwC	PricewaterhouseCoopers
QCD	Quantum Chromo Dynamics
q.e.	quod est
q.e.d.	quod erat demonstrandum
QED	Quantum Electro Dynamics
QI	Queteletindex
q.n.	quem novisti
QoS	Quality of Service
q.p.	quantum placet
QPR	Queens Park Rangers FC
QPS	Quality Positioning Services B.V.
q.q.	qualitate qua
QR	Quick Response (QR-code)
q.s.	quantum satis, quantum sufficit
q.t.	quod testor
QUB	Queens University Belfast
q.v.	quod vide
¸	Geregistreerd
RA	Reumato?de artritis,Registeraccountant,Rijksarchief
r.a.	rechtsaf
RAAS	Renine, Angiotensine, Aldosteron Systeem
RACV	Rotary Air Control Valve
RAD	Rapid Application Development
RADIUS	Remote Authentication Dial In User Service
RAF	Rote Armee Fraktion,Royal Air Force
RAI	Rijwiel en Automobiel Industrie
RAID	Redundant Array of Independent Disks,Redundant Array of Inexpensive Disks
RAIS	Ram Air Intake System
RAL	Reed Activated Lubrication,ReichsAusschuss fr Lieferbedingungen,Revolutionaire Arbeidersliga
RAM	Random Access Memory
RARA	Revolutionaire Anti-Racistische Actie
RARP	Reverse Address Resolution Protocol
RATP	R?gie Autonome des Transports Parisiens
RAVE	Rotax Adjustable Variable Exhaust
RAVeL	R?seau Autonome de Voies Lentes
RAVON	Reptielen Amfibie?n Vissen Onderzoek Nederland
RB	Register Belastingadviseurs
Rb.	Rechtbank
RC	Radio Control,registercontroller,rechter-commissaris
RCF	Radios Chr?tiennes en France
RCH	Racing Club Heemstede
RCMP	Royal Canadian Mounted Police
r.d.	rechtdoor
R.D.	eerwaarde heer, (Lat.) reverendus dominus
RDF	Radio Direction Finder,Refuse Derived Fuel,Resource Description Framework
RDMZ	Rijksdienst voor de Monumentenzorg
RDS	Radio Data Systeem
RDW	(Rijks)Dienst (voor het) Wegverkeer
RDX	Cyclotrimethyleentrinitramine
REACH	Registration, Evaluation and Authorisation of CHemicals
red.	redactie,redacteur
ref.	referenties, referent,verslaggever, (Engels:) referee,scheidsrechter
REF	Renkonti?o de Esperantistaj Familioj
REKAM	Stichting Regionale Kabeltelevisie Midden-Holland
REM	Rapid Eye Movement
Remia	(de) Rooij's Electrische Melangeer Inrichting Amersfoort
RENFE	Red Nacional de los Ferrocarriles EspaÏoles
RER	R?seau Express R?gional
resp.	respectievelijk, in volgorde, (Lat.) responde, men antwoorde
RET	Rationeel-Emotieve Therapie,Resolution enhancement technology,Rotterdamse Electrische Tram
RGB	Rood-Groen-Blauw
Riagg	Regionale Instelling voor Ambulante Geestelijke Gezondheidszorg
RID	Regionale Inlichtingendienst,Reactor Instituut Delft
RI&E	Risico-inventarisatie en -evaluatie
RIKZ	Rijksinstituut voor Kust en Zee
RIN	Rijksinstituut voor Natuurbeheer
RIND	ReversibleIschemicNeurologicalDeficit
R.I.P.	requiescat in pace
RIVM	Rijksinstituut voor Volksgezondheid en Milieu
RIVON	Rijksinstituut voor Veldbiologisch Onderzoek
RIZA	Rijksinstituut voor Integraal Zoetwaterbeheer en Afvalwaterbehandeling
RIZIV	Rijksinstituut voor Ziekte- en Invaliditeitsverzekering
RKD	Rijksbureau voor Kunsthistorische Documentatie
RKPN	Rooms Katholieke Partij Nederland
RKWV	Rooms Katholieke Werkliedenverbond
RNI	Registratie Niet-Ingezetenen
ROC	regionaal opleidingencentrum
ROM	Read Only Memory
RPD	Rijks Planologische Dienst
RPhO	Rotterdams Philharmonisch Orkest
RSA	RonRivest,AdiShamir,LenAdleman
r.s.g.	rijksscholengemeenschap
RSI	Repetitive strain injury
RSS	Really Simple Syndication
RTC	Remedial Teaching Center
RTFM	Read The Fucking Manual
RTOS	Realtimebesturingssysteem(Engels: Real-time operating system),Reynell Taalontwikkelingsschaal
RU	Radboud Universiteit Nijmegen
RUG	Rijksuniversiteit Groningen,Rijksuniversiteit Gent
RUL	Rijksuniversiteit Leiden(voormalige naam van deUniversiteit Leiden)
RVA	Rijksdienst voor Arbeidsvoorziening
RVD	Rijksvoorlichtingsdienst
RVS	Rotterdamse Verzekering Soci?teiten
rvs	Roestvrij staal
RVV	Ruimtelijk voorstellingsvermogen,Rijksdienst voor de keuring van Vee en Vlees(oude afkorting)
RVV 1990	Reglement verkeersregels en verkeerstekens
RWE	Rheinisch-Westf?lisches Elektrizit?tswerk
RWS	Rijkswaterstaat
RWV	Rijksdienst voor het Wegverkeer
RWZI	Rioolwaterzuiveringsinstallatie
s[24]	seconde
$	peso- ofdollarteken
SAAB	Svenska Aeroplan Aktie Bolaget
SABAM	Soci?t? d?AuteursBelge ?BelgischeAuteursMaatschappij
S.A.B.C.A.	Soci?t? Anonyme Belge de Constructions A?ronautiques
Sabena	Soci?t?AnonymeBelge d'Exploitation de laNavigationAerienne
SBB	Staatsbosbeheer
SBO	Studie- en Beroepsori?ntering,Speciaal Basis Onderwijs
SBP	Small Business Project
SBU	studiebelastingsuur
s.c.	Latijn:sub conditione
SciFi	sciencefiction
s.c.j.	sub conditione Jacobi
SCOR	Supply chain operations reference? model
SD	Standaarddeviatie,Sicherheitsdienst
SDAP	Sociaal-Democratische Arbeiderspartij
SDH	Synchrone Digitale Hi?rarchie
SDI	Single Document Interface,Suction Diesel Injection
SDP	Sociaal-Democratische Partij
SE	Software Engineering
sec[25]	seconde
SEC	Securities and Exchange Commission(Verenigde Staten)
Secr.	secretaris
SEI	Sociaal-economische initiatie
SER	Sociaal-Economische Raad
SERV	Sociaal-Economische Raad van Vlaanderen
SGP	Staatkundig Gereformeerde Partij
SGR	Stichting Garantiefonds Reisgelden
SH	Slechthorend
SI	Syst?me international
SILA	Stichting Interkerkelijke Ledenadministratie
SIMAVI	Steun in Medische Aangelegenheden Voor Inheemsen
Simca	Soci?t?Industrielle deM?canique et deCarrosserieAutomobile
SIOD	Sociale Inlichtingen en Opsporingsdienst
SIRE	Stichting Ide?le Reclame
SIS	Sociaal Informatiesysteem
s.j.	societas Jesu,Jezu?et
SKB	Stichting Kritisch Bosbeheer
SKEPP	Studiekring voor de Kritische Evaluatie van Pseudowetenschap en het Paranormale
s.l.	sensu lato
SLA	Service Level Agreement
SMA	Sport Medisch Adviescentrum
SMAK	Stedelijk Museum voor Actuele KunstinGent
SMART	opvoedings- of management-principe, Specifiek Meetbaar Acceptabel Realistisch Tijdsgebonden
SMTP	Simple Mail Transfer Protocol
SNMP	Simple Network Management Protocol
SO	speciaal onderwijs,secundair onderwijs
soa	seksueel overdraagbare aandoening
SOA	Service Oriented Architecture
soc.	sociaal
SodM	Staatstoezicht op de Mijnen
SOM	Seine-Oise-Marne
SON	Snijders-Oomen niet-verbale intelligentietest
SOS	coca?ne,Save Our Souls,Save Our Ship
SP	Socialistische Partij
sp.	Latijn: species (soort)
SP2	Service Pack 2
sp.a	Socialistische Partij Anders(Vlaanderen)
Spar	Eigenlijk: DeSpar(Door eendrachtig samenwerken profiteren allen regelmatig)
SPD	Sociaaldemocratische Partij van Duitsland
SPE	Speciale Politie Eenheid
spec.	Latijn: species (soort)
S.P.Q.R.	Senatus populusque Romanus
SQL	Structured Query Language
Sr.	(Fr.) sieur, (de) heer, (Lat.) senior, de oudste,Wetboek van Strafrecht(Sr, zonder punt)
SRL	Stichting Rijssens Leemspoor
SRV	Samen Rationeel Verkopen
SS	Schutzstaffel,Signalling System
ss	stoomschip
s.s.	sensu stricto
SSRE	Societas Studiosorum Reformatorum Eindhoviensis, tegenwoordig is SSRE enkel nog maar een naam en heeft de afkorting haar betekenis verloren.
s.s.t.t.	salvis titulis (behoudens de titels)
s.t.	salvo titulo (behoudens de titel)
St.	Stichting, Sint
Ster	Stichting Ether Reclame
STIBOKA	Stichting voor Bodemkartering
STP	ShieldedTwisted Pair
StuFi	studiefinanciering
StuVo	studentenvoorzieningen
SVB	Sociale Verzekeringsbank
SVC	switched virtual channel, switched virtual connection
s.v.p.	(Fr.) s'il vous pla?t, als 't u belieft, alstublieft
SVR	Stichting Vrije Recreatie
SVT	schoolvorderingentest
SVTD	Sociale Vertaal- en Tolkdienst
S.V.Z.	Stand van zaken
SWP	School Werk Plan
synd.	syndicaat, syndicus
Sysop	systemoperator
T	tesla
TAB	technischapplicatiebeheer
tab.	tabel/tabulator
TAK	Taal Aktie Komitee
TAN(-code)	Transactie Autorisatie Nummer
t.a.v.	ter attentie van / ten aanzien van
tb / tbc	Tuberculose
TB	technisch beheer,terabyte
TBB	Te Beschermen Belang
TBV	taken, bevoegdheden en verantwoordelijkheden
TBL	Titus Brandsma Lyceum
tbs	terbeschikkingstelling
t.b.v.	ten behoeve van, ten bate van, ter beschikking van, ten bedrage van
TCP	Transmission Control Protocol
TDF	Tour de France
TDI	Tabbed Document Interface
t.e.a.b.	tegen elk aannemelijk bod, tegen elk aannemelijk bedrag
tel.	telefoon
telw.	telwoord
TESO	Koninklijke N.V. Texels Eigen Stoomboot Onderneming
TEU	Twenty feet Equivalent Unit
TEW	Toegepasteeconomischewetenschappen
tft	Thin Film Transistor
TGV	Train ? Grande Vitesse
t.g.t.	te gebruiken tot, te gelegener tijd
tgv.	ten gevolge van, ter gelegenheid van, ten gunste van
t.g.v.	ten gevolge van, ter gelegenheid van, ten gunste van
TH	Technische Hogeschool
th	te huur
Thavo	Tweetalighoger algemeen voortgezet onderwijs
t.h.t.	ten minste houdbaar tot
t.h.v.	ter hoogte van
TIA	Transient Ischaemic Attack
TiB	tebibyte
T.I.R.	Transports Internationaux Routiers
tk.	te koop
t.k.g.	ter kennisgeving
t.k.n.	ter kennisneming
TKN	Theoretische Kustnavigatie (diploma's in de watersport)
TKO	technischknock-out(bijvechtsporten)
tl	tube luminescent (fluorescentielamp),theoretische leerweg
?	Trade mark
t/m	tot en met
TNA	TechnicumNoord-Antwerpen
TNO	Toegepast Natuurwetenschappelijk Onderzoek
TNT	Thomas Nationwide Transport,Trinitrotolueen,Postbedrijf TNT(Nederland)
t.n.v.	ten name van
TOA	Technisch onderwijsassistent
TOAH	Tijdelijkonderwijs aan huis
TOG	tegemoetkoming onderhoudskosten thuiswonende gehandicapte kinderen
TOLEDO	Toetsen enlerendoeltreffendondersteunen (elektronische leeromgeving)
t.o.v.	ten opzichte van, ten overstaan van
TPG	TNT Post Groep
TRIPs	Agreement onTradeRelated Aspects ofIntellectualProperty Rights
TROS	Televisie en Radio Omroep Stichting
TSHD	Trailing Suction Hopper Dredger (sleephopperzuiger)
TSO	Technisch secundair onderwijs
TTIP	TransatlanticTrade andInvestmentPartnership
tto	tweetalig onderwijs
t.t.v.	ten tijde van
t.t.z.	't is te zeggen (Belgisch informeel)
TU	Technische universiteit
TU/e	Technische Universiteit Eindhoven
TUK	Theologische Universiteit Kampen (Broederweg)
tv	Televisie
t.v.	te voren
tvb	taken, verantwoordelijkheden en bevoegdheden
Tvwo	TweetaligVoorbereidend wetenschappelijk onderwijs
t.w.	te weten
t.w.v.	ter waarde van
t.z.	ter zake, ter zee (kapitein t.z.)
t.z.t.	te zijner tijd
t.z.v.	ter zake van
UA	uitgesloten aansprakelijkheid (verzekering)
u.a.n.	uit aller naam
UB	Universiteitsbibliotheek
UBR	Unspecified Bit-Rate
UDP	User Datagram Protocol
Ued.	UEdele
ufo	Unidentified Flying Object
UG	Universiteit Groningen
UGent	Universiteit Gent
uitsl.	uitsluitend
ULB	Universit? Libre de Bruxelles
ULg	Universit? de Li?ge
ulo	uitgebreid lager onderwijs
UMA	Upper Memory Area
UMB	Upper Memory Blocks
UMTS	Universal Mobile Telecommunications System
UNDP	Engels: United Nations Development Programme,VN-Ontwikkelingsprogramma
Unesco	United Nations Educational, Scientific and Cultural Organization
UNHCR	Engels: United Nations High Commissioner for Refugees,Hoge Commissaris voor de Vluchtelingen
Unicef	United Nations International Children's Emergency Fund (tot 1953),United Nations Children's Fund
UNITA	Unio Nacional para a Independ?ncia de Angola
UNIZO	Unie van Zelfstandige Ondernemers
UNO	United Nations Organization
UPS	Uninterruptible Power Supply
URL	Uniform Resource Locator
U.S.A.	United States of America
USB	Universal Serial Bus
USD	United States dollar
U.S.S.R.	Unie van Socialistische Sovjet Republieken
UT	provincie Utrecht,Universiteit Twente
UTANT	Utrechtse Taalniveau Test
UTP	UnshieldedTwisted Pair
UU	Universiteit Utrecht
uv	ultraviolet
UvA	Universiteit van Amsterdam
u.v.d.	uiterste verkoopdatum
UvT	Universiteit van Tilburg
UVV	Unie van Vrijwilligers(tot 1977: Unie van Vrouwelijke Vrijwilligers)
UWV	Uitvoeringsinstituut Werknemersverzekeringen
UZI	Unieke Zorgverlener Identificatienummer
v.	vrouwelijk,vena
V	Volt
V&D	Vroom & Dreesmann
v.a.	vanaf
VAB	Vlaamse automobilistenbond
VAGA	Vereniging van Academisch gevormde Accountants
VAL	Vlaamse Atletiekliga
VAO	Voortgezette Academische Opleiding,Verslag Algemeen Overleg
VARA	Vereniging van Arbeiders Radio Amateurs
Vaph	Vlaams Agentschap voor Personen met een Handicap
vavo	voortgezet algemeen volwassenenonderwijs
Vawo	Vakbond voor de wetenschap
VBA	Visual Basic for Applications,Vereniging van Beroepskeuze Adviseurs
VBO	Verbond van Belgische Ondernemingen
VBOK	Vereniging tot bescherming van het ongeboren kind
VBR	Vlaams-Brabant,Variable Bit-Rate
VBSG	Vereniging van Belgische Steden en Gemeenten
VC	virtual channel, virtual connection
vC	voor Christus
v.C.	voor Christus
v.Chr.	voor Christus
vCJD	variant Creutzfeldt-Jakob Disease
VCOS	Vlaams Centrum voor Onderwijsgebonden Sport
VCOV	VlaamseConfederatie vanOuders en Onderwijsverenigingen
VCR	VliegClubRotterdam
VDAB	Vlaamse Dienst voor Arbeidsbemiddeling en Beroepsopleiding
VDQS	Vins D?limit?s de Qualit? Sup?rieure (wijnclassificatie)
VEG	Vrije Evangelische Gemeenten
ver.	vereniging
Veron	Vereniging voor Experimenteel Radio Onderzoek Nederland
VEV	VlaamsEconomischVerbond
vgl.	vergelijk(ing)
vglo	voortgezet lager onderwijs
VGC	Vlaamse Gemeenschapscommissie
VGST	Vereniging van Gereformeerde Studenten in Twente
VHDSL	Very High-speed Digital Subscriber Line
VHL	Van Hall Larenstein
vhmo	Voorbereidend Hoger en Middelbaar Onderwijs
VID	VerkeersInformatieDienst
VIG	Vlaams Instituut voor Gezondheidspromotie
VIM	Vlaams Instituut voor Mobiliteit
Vinex	VierdeNota Ruimtelijke OrdeningExtra
VITO	Vlaams Instituut voor Technologisch Onderzoek
VIVO	Video In Video Out
VIZO	Vlaams Instituut voor het Zelfstandig Ondernemen (opleidingsinstituten:Syntra)
VK	Verenigd Koninkrijk,Vertrouwenscentrum kindermishandeling
VL	Verstandelijke leeftijd
Vlafo	Vlaams Fondsvoor Sociale Integratie van Personen met een Handicap
Vlamo	Vlaamse Amateurmuziekorganisatie
VlaS	Vlaamse traditionele Sporten vzw.
VLAS	Vereniging van Vlaamse Stomaverpleegkundigen
VLD	Vlaamse Liberalen en Democraten
VLHORA	Vlaamse Hogescholenraad
VLIR	Vlaamse Interuniversitaire Raad
v.l.n.r.	van links naar rechts
VLOR	Vlaamse Onderwijsraad
VLOTT	Vlaams Liberaal Onafhankelijk Tolerant Transparant
VLUHR	Vlaamse Universiteiten en Hogescholenraad (fusie vanVLIRenVLHORA)
vmbo	Voorbereidend middelbaar beroepsonderwijs
VMM	Vlaamse Milieumaatschappij
VN	Verenigde Naties
VNG	Vereniging van Nederlandse Gemeenten
vnl.	voornamelijk
VNO-NCW	Verbond van Nederlandse Ondernemingen ? Nederlands Christelijk Werkgeversverbond
vnw.	voornaamwoord
VOC	Vereenigde Oostindische Compagnie
VOET	Vakoverschrijdende eindtermen
vof	vennootschap onder firma
Vogido	Voor ons genoegen is dit opgericht
VOK	VerenigingOpenluchtKlassen
VON / v.o.n.	Vrij op naam
voorz.	voorzitter
VOTS	Voorlopige Onder Toezicht Stelling (jeugdrecht)
VPB	Vennootschapsbelasting
VPN	Virtueel Particulier Netwerk
VPRO	Vrijzinnig Protestantse Radio Omroep
vpt	Volledig pakket thuis
VRI	verkeersregelinstallatie
VROM	Ministerie van Volkshuisvesting, Ruimtelijke Ordening en Milieubeheer
VRT	Vlaamse Radio- en Televisieomroep
VRZA	Vereniging van Radiozendamateurs
V.S.	Verenigde Staten
VSE	Victim Support Europe (zieslachtofferhulp)
VSK	Vlaamse Scholieren Koepel
VSKO	Vlaams Secretariaat van het Katholiek Onderwijs
VSenV	Vereniging van Schrijvers en Vertalers
vso	Vernieuwd secundair onderwijs(Vlaanderen),voortgezet speciaal onderwijs(Nederland)
VSOP	Very Superior Old Pale
VSPN	Vereniging voor Sportpsychologie in Nederland
VTA	Visual Tree Assessment
VTB	Vlaamse toeristenbond(meestal in de combinatieVTB-VAB),Verbreding Techniek Basisonderwijs
VTEC	Variable Valve Timing and Lift Electronic Control
VTI	Vlaams Theater Instituut, Vrij Technisch Instituut (zievakschool)
VTS	Vessel Traffic Service, Vlaamse Trainersschool (van hetBloso)
v.t.t.	voltooid tegenwoordige tijd
VU	Vrije Universiteit Amsterdam,Volksunie
VUB	Vrije Universiteit Brussel
VUT	Vervroegde uittreding
v.v.	vice versa (en terug)
Vvcg	Vereniging VlaamseCultuur- en gemeenschapscentra
VVD	Volkspartij voor Vrijheid en Democratie
VVE	Voor- en vroegschoolse educatie,Vereniging van Eigenaars
VVKBaO	Vlaams Verbond van het Katholiek Basisonderwijs
VVKBuO	Vlaams Verbond van het Katholiek Buitengewoon Onderwijs
VVKHO	Vlaams Verbond van het Katholiek Hoger Onderwijs
VVKSO	Vlaams Verbond van het Katholiek Secundair Onderwijs
VvL	Vereniging van Letterkundigen(tegenwoordig:VSenV)
VVL	Vereniging van Vlaamse Leerkrachten, Vlaamse Vereniging voorLogopedisten
VVN	Veilig Verkeer Nederland
V&VN	Verpleegkundigen & Verzorgenden Nederland
vvo	verhuurbare vloeroppervlakte (makelaarsjargon)
VvOCM	Vereniging van Oefentherapeuten Cesar en Mensendieck
VVSG	Vereniging van Vlaamse steden en gemeenten
v.v.t.	voltooid verleden tijd
VVT	Verbond der Vlaamse Tandartsen
V.V.V.	Vereniging voor Vreemdelingenverkeer
V&W	Ministerie van Verkeer en Waterstaat
VWA	Nederlandse Voedsel- en Warenautoriteit
v.w.b.	voor wat betreft
vwo	voorbereidend wetenschappelijk onderwijs,Vlaamse Wiskunde Olympiade,volwassenenonderwijs
VWS	Ministerie van Volksgezondheid, Welzijn en Sport
Vz.	voorzitter
vzw	vereniging zonder winstoogmerk
W	west
W	Watt
W.A.	Wettelijke aansprakelijkheid
WA	Wettelijke aansprakelijkheid
Wabo	Wet algemene bepalingen omgevingsrecht
WACC	Weighted average cost of capital
WAD	Waterschapsarchieven-database
WADA	Wereld Anti Doping Agentschap
WAIS	Wechsler Adult Intelligence Scale
Wajong	Wet werk en arbeidsondersteuning jonggehandicapten
Walvis	Wet administratieve lastenverlichting en vereenvoudiging in socialeverzekeringswetten
WAN	Wide Area Network
WAO	Wet op de arbeidsongeschiktheidsverzekering
WAZ	Wet arbeidsongeschiktheidsverzekering zelfstandigen
Wb	weber
WBDBO	Weerstand tegen branddoorslag en brandoverslag
WBF	Waarborgfonds Motorverkeer
WBR	Waals-Brabant
wc	watercloset
WEB	Wet educatie en beroepsonderwijs
Wed.	Weduwe
WENK	(Hogeschool voor)WetenschapenKunst
WEU	West-Europese Unie
WEW	Werkgroep Ecologisch Waterbeheer
Wft	Wet op het financieel toezicht
w.g.	was getekend
WHO	Wereldgezondheidsorganisatie
WHW	Wet op het hoger onderwijs en wetenschappelijk onderzoek
WIA	Wet Werk en Inkomen naar Arbeidsvermogen
WIGW	Weduwen, Invaliden, Gepensioneerden en Wezen
WIPO	Wereldorganisatie voor de Intellectuele Eigendom
WIS	WerkzoekendeInformatieSysteem van deVDAB
WISC	Wechsler Intelligence Scale for Children
Wiv	Wet op de inlichtingen- en veiligheidsdiensten
wk	week
WK	Wereldkampioenschap
WKA	Wet Ketenaansprakelijkheid
W.L.	Westerlengte
WLAN	Wireless Local Area Network
Wlz	Wet langdurige zorg
WMO	Wet maatschappelijke ondersteuning,Wet medisch-wetenschappelijk onderzoek met mensen,Wereld Meteorologische Organisatie
wnd.	waarnemend
wnw	westnoordwest
wo.	waaronder
w.o.	wetenschappelijk onderwijs, wetenschappelijk onderzoek
Wpg	Wet politiegegevens
WPPSI	Wechsler Preschool and Primary Scale of Intelligence
WRD	Weerstand tegen rookdoorgang
WRO	Wet Ruimtelijke Ordening
Wsnp	Wet schuldsanering natuurlijke personen
WSW	Wet sociale werkvoorziening[26][27][28]
WTA	Women's Tennis Association
WTF	Werktijdfactor,What The Fuck
WTKG	Werkgroep voor Tertiaire en Kwartaire Geologie
WTO	World Trade Organization
WUR	Wageningen University & Research centre
WVC	Ministerie van Welzijn, Volksgezondheid en Cultuur(tot 1994)[29][30][31]
WVG	Wet voorzieningen gehandicapten
WVL	West-Vlaanderen
WvS	Wetboek van Strafrecht(ook: W.v.Str.)
w.v.t.t.k.	wat verder ter tafel komt
WVW	Wegenverkeerswet 1994
ww.	werkwoord
WW	Werkloosheidswet,Wegenwacht
WWE	World Wrestling Entertainment
www	world-wide web
wysiwyg	What you see is what you get
wzw	westzuidwest
Afkorting	Betekenis(sen)
XHTML	Extensible HyperText Markup Language
XL	Extra Large
XML	Extensible Markup Language
X.P.	Expr?s Pay? (ijlbode betaald)
XPS	X-Ray Photoemission Spectroscopy
XS	Extra Small
xtc	Extacy
XXL	Extra Extra Large
XXS	Extra Extra Small
ó	Yen, deJapansemunteenheid
YB	Yottabyte
yd	Yard
Y.M.C.A.	Young Men's Christian Association
YTM	Yield to maturity
Y.W.C.A.	Young Women's Christian Association
z.	Zuid
z.a.	zie aldaar
zat.	zaterdag
ZB	Zettabyte
Z.B.	Zuiderbreedte
z.b.b.h.h.	zijne bezigheden buitenshuis hebbende
zbc	zelfstandig behandelcentrum
zbo	zelfstandig bestuursorgaan
Z.D.	Zijne Doorluchtigheid, zonder datum (bij gebruik APA-regels)
Z.D.H.	Zijne Doorluchtige Hoogheid
Z.E.	Zijne Edelheid, Zeer Eerwaarde
Z.Em.	Zijne Eminentie
ZFW	Ziekenfondswet
zg.	zogenaamd
z.g.	zaliger gedachtenis
z.g.a.n.	zo goed als nieuw
zgn.	zogenaamd
ZH	Zuid-Holland
Z.H.	Zijne Heiligheid, Zijne Hoogheid
z.h.s.	zonder hoofdelijke stemming
Z.H.Z.	Zuid-Holland-Zuid
z.i.	zijns inziens
ZIS	Ziekenhuisinformatiesysteem
z.j.	zonder jaartal
Z.K.H.	Zijne Koninklijke Hoogheid, Zijne Keizerlijke Hoogheid
Z.K.M.	Zijne Koninklijke Majesteit, Zijne Keizerlijke Majesteit
ZM	zittende magistratuur
ZL	Zeeland
Zm	Zettameter
Z.M.	Zijne Majesteit
Z.M.L.K.	Zeer Moeilijk Lerende Kinderen
Z.M.O.K.	Zeer Moeilijk Opvoedbare Kinderen
zn.	zoon, zonen
znw.	zelfstandig naamwoord
z.o.	zuidoost
ZOA	zeer open asfalt
ZOAB	zeer open asfaltbeton
Zobest	Zelfonderzoek belangstelling en studierichtingen (eenbelangstellingsvragenlijsti.v.m.studie- en beroepskeuze)
z.o.z.	zie ommezijde
z.s.m.	zo spoedig mogelijk
z.v.	zoon van
z.v.k.	zonder verdere kosten
z.v.t.	zonder volledige titel
z.v.v.a.	zonder verlies van algemeenheid
ZW	Ziektewet
z.w.	zuidwest
zzo	zuidzuidoost
zzp	zelfstandige zonder personeelofZorgzwaartepakket
zzw	zuidzuidwest
A	ampère
AC	administration centrale
ACC	Association des consommateurs du Canada
ACDI	Agence canadienne de développement international
add.	addition
adj.	adjectif
ad lib.	ad libitum (au choix)
ADN	acide désoxyribonucléique
adv.	adverbe
AFNOR	Association française de normalisation
AFP	Agence France-Presse
AID	Association internationale de développement
AIEA	Agence internationale de lénergie atomique
ALE	Accord de libre-échange
ALENA	Accord de libre-échange nord-américain
alph.	alphabet, alphabétique
AM	modulation damplitude
amér.	américain, américanisme
anc.	ancien
anglic.	anglicisme
ann.	annexe
ANSI	American National Standards Institute Inc.
AOC	appellation dorigine contrôlée
AP	Associated Press
app.	appartement
app.	appendice
append.	appendice
apr.	après Jésus-Christ
J.-C.	après Jésus-Christ
A/R	accusé de réception, à rappeler, avis de réception
A. R.	accusé de réception, à rappeler, avis de réception
art.	article
a/s de	aux (bons) soins(de)
ASME	American Society of Mechanical Engineers
assoc.	association
ASTM	American Society for Testing and Materials
ATME	appareil de télécommunications pour malentendants
av.	avenue
avr.	avril
Abréviations	Définition du terme
BCG	vaccin bilié de Calmette et Guérin
bd, bd, boul.	boulevard
BD	bande dessinée
B.D.	base de données
BDC	Banque de développement du Canada
BENELUX	Union douanière de la Belgique, du Luxembourg et des Pays-Bas
bibl.	bibliothèque
bibliogr.	bibliographie, bibliographique
biogr.	biographie, biographique
BIRD	Banque internationale pour la reconstruction et le développement (en abrégé Banque mondiale)
BIT	Bureau international du Travail
BNC	Bibliothèque nationale du Canada
BNF	Bibliothèque nationale de France
BNQ	Bureau de normalisation du Québec
BP	Bibliothèque du Parlement
BPC	biphényle polychloré (ou polychlorobiphényle)
Bq	becquerel (activité des radionucléides)
BSI	British Standards Institution, Bureau of Indian Standards
bull.	bulletin
bx-arts	beaux-arts
c, ©	copyright
¢	cent (monnaie)
c.	contre
C	coulomb (charge électrique)
c.a.	comptable agréé
CAC	Conseil des arts du Canada
càd.
c.-à-d.	cest-à-dire
can.	canadien
CANDU	Canada-Deutérium-Uranium (réacteur)
cap.	capitale
car.ital.	caractère italique
car. rom.	caractère romain
c/c	compte courant
c.c.	copie conforme
CCDP	Commission canadienne des droits de la personne
C. civ.	Code civil
CCN	Conseil canadien des normes, Commission de la capitale nationale
cd	candela (intensité lumineuse)
CD	corps diplomatique
CDBC	Centre de distribution des biens de la Couronne
CD-ROM	disque compact à mémoire morte (compact disk read-only memory)
CE	Conseil de lEurope, Communauté européenne
CEE	Communauté économique européenne
CEI	Communauté des États indépendants (ancienne URSS)
cf.	confer (comparer, se reporter à)
CFP	Commission de la fonction publique
CGSB	Canadian General Standards Board (en français ONGC)
ch.	chemin, chèque
chap.	chapitre
CIDP	code didentification de dossier personnel
Cie, Cie	compagnie*
CIO	Comité international olympique
circ.	circonscription
CISR	Commission de limmigration et du statut de réfugié
cl	centilitre
CLO	commissaire aux langues officielles
CNA	Centre national des Arts
CNRC	Conseil national de recherches du Canada
col.	colonne
coll.	collectif, collection, collaborateur
concl.	conclusion
conj.	conjonction, conjugaison
coop.	coopération, coopérative
cour.	courant
C.P.	case postale, colis postal
C.pén.	Code pénal
civ.	Code de procédure civile
C.Q.F.D.	ce quil fallait démontrer
cr.	crédit, créditeur (adjectif)
C.R.	contre remboursement
CROP	Centre de recherches sur lopinion publique
CRTC	Conseil de la radiodiffusion et des télécommunications canadiennes
CSA	Association canadienne de normalisation
CSD	Centrale des syndicats démocratiques
CSN	Confédération des syndicats nationaux
CTC	Congrès du travail du Canada
CTIC	Conseil des traducteurs et interprètes du Canada
c.v.	curriculum vitæ
d	jour (lat. dies) [système international]
d.	date
DDT	dichloro-diphényl-trichloréthane
déb.	débit, débiteur
déc.	décembre
del.	deleatur (à enlever)
dest.	destinataire
dim.	dimanche
dir.	directeur, directrice, direction
disp.	disponible
dl	décilitre
doc.	document, documentation
docum.	document, documentation
DOS	système dexploitation à disques (diskoperating system)
douz.	douzaine
dz,	douzaine
dr.	droit, droite
Dr,	docteur, docteure*
Dre.	docteur, docteure*
comm.	droit commercial
cout.	droit coutumier
crim.	droit criminel
fiscal	droit fiscal
pén.	droit pénal
pos.	droit positif
Drs.	docteurs, docteures*
Dres.	docteurs, docteures*
dupl.	duplicata
°C	degré Celsius*
°F	degré Fahrenheit*
E.	est*
écon.	économie
éd.	éditeur, éditrice, édition
e.g.	exempli gratia (par exemple) [travaux dédition]
élém.	élément
enr.	enregistrée (raison sociale)
env.	environ
err.	erratum, errata (erreur, erreurs)
Éts.	établissements*
Établts.	établissements*
al.	et alii (et autres)
ét.	étage
etc.	et cetera*
coll.	et collaborateurs
ex.	exemple
exempl.	exemplaire
exerc.	exercice
exp.	expéditeur
f.	feuillet(s)
F	farad (capacité électrique)
F.	frère
FAA	Federal Aviation Administration
F.A.B.	franco à bord
fac-sim.	fac-similé
FAO	Organisation des Nations Unies pour lalimentation et lagriculture
FAQ	foire aux questions (frequently asked questions)
fasc.	fascicule
fco	franco
féd.	fédéral, fédération
fém.	féminin
févr.	février
FF.	frères
F.G.	frais généraux
fig.	figure*, figuré
fin.	finance(s)
fl.	fleuve
FM	modulation de fréquence
FMI	Fonds monétaire international
fº, fos	folio, folios
form.	format
FORPRONU	Force de protection des Nations Unies
fr., franç.	français
F.S.	faire suivre
FTP	protocole FTP (File Transfer Protocol)
FTQ	Fédération des travailleurs et travailleuses du Québec
G
Abréviations	Définition du terme
g.	gauche
gén.	général
G. L.	grand livre
Go	gigaoctet
gouv.	gouvernement
GRC	Gendarmerie royale du Canada
Gy	gray (dose de rayonnements ionisants)
h	heure*
H	henry (inductance)
ha	hectare
HAE	heure avancée de lEst
hab.	habitant
haut.	hauteur
HLM	habitation à loyer modique
HNE	heure normale de lEst
hon.	honorable
HTML	Hyper Text Markup Language
HTTP	protocole HTTP (Hypertext Transfer Protocol)
hyp.	hypothécaire, hypothèque
Hz	hertz (fréquence)
ibid.	ibidem (au même endroit)
IBN	Institut belge de normalisation
id.	idem (le même auteur)
i. e.	id est (cest-à-dire) [travaux dédition]
IEEE	Institute of Electrical and Electronics Engineers (ancien American Institute of Electrical Engineers)
inc.	incorporée
incl.	inclusivement
ext.	in extenso (au complet)
inf.	information
inf.	infra (ci-dessous)
in-fº	in-folio*
inform.	informatique
ing.	ingénieur, ingénieure
int.	intérêt
INTELSAT (ou Intelsat)	Organisation internationale des télécommunications par satellites
internat.	international
introd.	introduction
IR	infrarouge
ISO	Organisation internationale de normalisation
ital.	italique
j	jour*
J	joule (énergie)
janv.	janvier
jeu.	jeudi
juill.	juillet
jur., jurid.	juridique
jurispr.	jurisprudence
K	kelvin (température thermodynamique)
kg	kilogramme
km/h	kilomètre à lheure
ko	kilo-octet
kW	kilowatt
l, L	litre
larg.	largeur
latit.	latitude
lb	livre (poids)
législ.	législation, législature
lex.	lexique
liv.	livre (ouvrage)*
livr.	livraison
LL. AA.	Leurs Altesses
LL. AA. II.	Leurs Altesses Impériales
LL. AA. RR.	Leurs Altesses Royales
LL. EE.	Leurs Excellences
LL. ÉÉm.	Leurs Éminences
LL. EExc.	Leurs Excellences
LL. GG.	Leurs Grandeurs
LL. MM.	Leurs Majestés
LL. MM. II.	Leurs Majestés Impériales
LL. MM. RR.	Leurs Majestés Royales
lm	lumen (flux lumineux)
loc.	locution
loc. cit.	loco citato (à lendroit cité)
long.	longueur
longit.	longitude
ltée	limitée (raison sociale)
lun.	lundi
lx	lux (éclairement)
Abréviations	Définition du terme
m	mètre
m.	mois
M., MM.	monsieur, messieurs*
maj.	majuscule
mar.	mardi
masc.	masculin
max.	maximum
Me, Mes	maître, maîtres*
méd.	médecine
mer.	mercredi
métr.	métrique
Mgr, Mgr; Mgrs, Mgrs	monseigneur, messeigneurs
min	minute*
min.	minimum, minuscule
ml	millilitre
Mlle.	mademoiselle, mesdemoiselles*
Mlles.	mademoiselle, mesdemoiselles*
Mme.	madame, mesdames*
Mmes.	madame, mesdames*
Mo	mégaoctet
mol	mole (quantité de matière)
MRC	Monnaie royale canadienne, municipalité régionale de comté
ms, mss	manuscrit, manuscrits
m/s	mètre par seconde
N	néant
N	newton (force)
N.	nord*
n/, N/	nous, notre, nos
N.B.	nota bene
NAS	numéro dassurance sociale
NASA	National Aeronautics and Space Administration
nbre	nombre
n/c	notre compte
N.D.A.	note de lauteur
N.D.É.	note de léditeur
N.D.L.R.	note de la rédaction
N.D.T.	note du traducteur
néol.	néologisme
NN.SS.	Nos Seigneurs
nº, nos	numéro, numéros*
NORAD	Défense aérienne du continent nord-américain
nouv. éd.	nouvelle édition
nov.	novembre
n. p.	non paginé
N/Réf.	notre référence
o	octet
O.	ouest*
OACI	Organisation de laviation civile internationale
obs.	observation
OC	ondes courtes
OCDE	Organisation de Coopération et de Développement Économiques
oct.	octobre
OEA	Organisation des États américains
OIT	Organisation internationale du Travail
OMC	Organisation mondiale du commerce (remplace le GATT)
OMM	Organisation météorologique mondiale
OMS	Organisation mondiale de la Santé
ONF	Office national du film
ONG	organisation non gouvernementale, organisme non gouvernemental
ONGC	Office des normes générales du Canada
OPA	offre publique dachat
op. cit.	opere citato (dans louvrage cité)
OPEP	Organisation des pays exportateurs de pétrole
ordin.	ordinateur
OTAN	Organisation du Traité de lAtlantique Nord
OTASE	Organisation du Traité de lAsie du Sud-Est
OUA	Organisation de lunité africaine
ouvr. cité	ouvrage cité
oz	once
p.	page(s)*
P.	père
Pa	pascal
PAJLO	Programme national de ladministration de la justice dans les deux langues officielles
paragr., §	paragraphe
parenth.	parenthèse(s)
part.	partie
PC	Presse Canadienne
p. 100, p.cent, %	pour cent*
p. c. q.	parce que
PCV	paiement contre vérification
P.D.	port dû
P.-D. G.	président-directeur général, présidente-directrice générale
p. ex.	par exemple
p. ext.	par extension
pi	pied*
p. i.	par intérim
PIB	produit intérieur brut
p.j., P.J.	pièce jointe
plur.	pluriel
PME	petite ou moyenne entreprise, petites et moyennes entreprises
PMI	petite ou moyenne industrie, petites et moyennes industries
PNB	produit national brut
po	pouce
pop.	populaire
p.p.	par procuration
PP.	pères
P.P.	port payé
P. & P.	profits et pertes
préf.	préface
Prof., Pr, Pr; Pre, Pre	professeur, professeure*
progr.	programme
prov.	province
Prs, Prs; Pres, Pres	professeurs, professeures
P.-S.	post-scriptum
publ.	public, publié
P. V.	prix de vente
p.-v.	procès-verbal
§, paragr.	paragraphe
%, p. 100, p. cent	pour cent*
QG	quartier général
QI	quotient intellectuel
qq.	quelques
qqch.	quelque chose
qqf.	quelquefois
qqn	quelquun
quant.	quantité
RAM	mémoire vive (random access memory)
RCB	rationalisation des choix budgétaires (équivalent de langlais PPBS)
RD, R-D, R et D	recherche et développement
recomm.	recommandation, recommandé
réf.	référence
rem., R.	remarque
RISQ	Réseau interordinateurs scientifique québécois
rº	recto
rom.	romain
R. P.	révérend père
R.R.	route rurale
RR. PP.	révérends pères
R.S.V.P.	Répondez sil vous plaît
rte	route
s	seconde*
s.	siècle
s., suiv.	suivant(s), suivante(s)
S	siemens (conductance électrique)
S.	sud*
S. A.	Son Altesse
S. A. I.	Son Altesse Impériale
sam.	samedi
S. A. R.	Son Altesse Royale
s. d.	sans date
SE	système dexploitation
S. E., S. Exc.	Son Excellence
S. Ém.	Son Éminence
sect.	section
sem.	semaine, semestre
sept.	septembre
SFI	Société financière internationale
SGBD, S.G.B.D.	système de gestion de base de données
S. H.	Son Honneur
SI	Système international (dunités)
SIDA (ou sida)	syndrome dimmunodéficience acquise
SIG	système intégré de gestion, système dinformation de gestion
sing.	singulier
s. l.	sans lieu
s. l. n. d.	sans lieu ni date
S. M.	Sa Majesté
S. M. I.	Sa Majesté Impériale
S. M. R.	Sa Majesté Royale
s. n.	sans nom
s/o, s. o.	sans objet
s. soc.	siège social
somm.	sommaire
S.O.S.	abréviation de langlais Save Our Souls
soul.	souligné
Sr, Srs	sur, surs
SRC	Société royale du Canada, Société Radio-Canada
S. S.	Sa Sainteté
s. t.	sans titre
St, S?;Ste, Ste;	saint, sainte*
stat.	statistique
Sté, Sté	société*
Sts, Sts; Stes, Stes	saints, saintes*
suiv., s.	suivant(s), suivante(s)
sup.	supra (ci-dessus)
suppl.	supplément
s.v.	sub verbo (au mot)
S.V.P.	sil vous plaît
s.v.p.	sil vous plaît
t	tonne
t.	tome
T	tesla (densité de flux magnétique)
T.	taxe
TABDT	vaccin antityphoïdique et antiparatyphoïdique A et B, antidiphtérique et tétanique
tél.	téléphone
téléc.	télécopieur
temp.	température
TNT	trinitrotoluène
TPS	taxe sur les produits et services
trad.	traducteur, traduction
très hon.	très honorable
trib.	tribunal
trim.	trimestre
T.S.V.P.	Tournez sil vous plaît
TTC	toutes taxes comprises
TVA	taxe sur la valeur ajoutée
TVQ	taxe de vente du Québec
UIT	Union internationale des télécommunications
UNESCO	Organisation des Nations Unies pour léducation, la science et la culture
UNICEF	Fonds des Nations Unies pour lenfance
univ.	université
UPI	United Press International
UPU	Union postale universelle
URL	Uniform Resource Locator (comme dans adresse URL)
us.	usage, usuel
v.	voir
V	volt
v/, V/	vous, votre, vos
V.a.	voir aussi
v/c	votre compte
ven.	vendredi
VIH	virus de limmunodéficience humaine
vº	verso
vol.	volume
V/Réf.	votre référence
VTT	véhicule tout terrain, vélo tout terrain
vx.	vieux
W	watt
Wb	weber (flux magnétique)
W3	World Wide Web (réseau)
Dr.	doctor
ovv.
o.v.v.
adenoCa.
Adenoca.
adenoca.
Asp.
asp.
aub.
[truncated: 238 more rows]
