# Supplementary material for: Machine Learning-Based Extraction of Breast Cancer Receptor Status From Bilingual Free-Text Pathology Reports
Source: Front Digit Health. 2021 Aug 17;3:692077. doi: 10.3389/fdgth.2021.692077 (PMC8522027; doi:10.3389/fdgth.2021.692077)
Supplement: Supplementary file 1 [file Data_Sheet_1.zip › Auxiliary files/extractER.r]

extractER = function(protocols, ERorPR){
# AP (8/8/18): This function erases all sections of a protocol not related to ER
# To do so, it uses the distance between results reported for ER and PR and their usual order (ER before PR)
# Inputs: protocols, a vector containing the protocols to be processed
# Output: a vector containing the cleaned protocols

	out = protocols

	for (h in 1:length(protocols)){
		prot = protocols[h]
		protLines = unlist(strsplit(prot, "\n"))
		outLines = rep("", length(protLines))
		whichER = which(grepl("(\\b(ER|RO)\\b|strog[�e�]{1,2}n|STROGE{1,2}N)", protLines, ignore.case = F)) # Matches for ER
		if (length(whichER) > 0){
			whichPR = which(grepl("\\b(PR\\b|RP\\b|[Pp]rogest|PROGEST)", protLines, ignore.case = F)) # Matches for PR
			whichPR = whichPR[whichPR >= min(whichER)] # Delete matches for PR that are before the first match for ER
			if (length(whichPR) > 0){ # If there are matches
				distance = matrix(1000, nrow = length(whichER), ncol = length(whichPR)) # Contains the distance between all possible ER and PR areas
				for (i in 1:length(whichER)){
					for (j in 1:length(whichPR)){
						lPlage = whichPR[j] - whichER[i] # Length of the area obtained using the ith match for ER and the jth match for PR
						if (lPlage > 0 & whichPR[j] + lPlage <= length(protLines)){ # If the ER area has a length > 0 and the PR area is not out of the protcol
							plageER = protLines[whichER[i]:(whichPR[j] - 1)] # ER area
							plagePR = protLines[whichPR[j]:(whichPR[j] + lPlage)] # PR area
							distance[i,j] = mean(unlist(lapply(1:lPlage, function(x) adist(plageER[x], plagePR[x])))) # Compute the distance between the two areas
						}
					}
				}
				linesToKeep = which(distance == min(distance), arr.ind = T)[1,] # Find the matches for ER and PR that provided the minimum distance

				if (whichER[linesToKeep[1]] == whichPR[linesToKeep[2]]){ # Special case: only one match for ER and PR, both on the same line
					outLines[whichER[linesToKeep[1]]] = protLines[whichER[linesToKeep[1]]] # Select this unique line
				} else { 
					if (ERorPR == "ER") { # Select the ER area
						outLines[whichER[linesToKeep[1]]:(whichPR[linesToKeep[2]] - 1)] = protLines[whichER[linesToKeep[1]]:(whichPR[linesToKeep[2]] - 1)]
					} else if (ERorPR == "PR"){ # Select the PR area
						outLines[whichPR[linesToKeep[2]]:(2*whichPR[linesToKeep[2]] - whichER[linesToKeep[1]] - 1)] = protLines[whichPR[linesToKeep[2]]:(2*whichPR[linesToKeep[2]] - whichER[linesToKeep[1]] - 1)]
					} else { # Guess the HER2 (IHC) area, usually following ER and PR, but structured differently
						HER2lines = (2*whichPR[linesToKeep[2]] - whichER[linesToKeep[1]]):(3*whichPR[linesToKeep[2]] - 2*whichER[linesToKeep[1]] - 1)
						HER2lines = HER2lines[HER2lines <= length(protLines)]
						outLines[HER2lines] = protLines[HER2lines]
					}
				}
			} 
		}
		out[h] = paste(outLines, collapse = "\n")
	}

	return(out)
}
