# Supplementary material for: Machine Learning-Based Extraction of Breast Cancer Receptor Status From Bilingual Free-Text Pathology Reports
Source: Front Digit Health. 2021 Aug 17;3:692077. doi: 10.3389/fdgth.2021.692077 (PMC8522027; doi:10.3389/fdgth.2021.692077)
Supplement: Supplementary file 1 [file Data_Sheet_1.zip › Auxiliary files/extractER1Line.r]

extractER1Line = function(protocols, ERorPR){
# AP (8/8/18): This function erases all lines of a protocol not containing "ER", "PR", "HER2" or variations thereof
# Inputs: protocols, a vector containing the protocols to be processed
# Output: a vector containing the cleaned protocols

	proto = protocols

		for (i in 1:length(protocols)){
			protoLines = unlist(strsplit(protocols[i], "\n"))
			if (ERorPR == "ER"){
				selLines = protoLines[grepl("\\b(ER|RO)\\b|strog[�e�]{1,2}n|STROGE{1,2}N", protoLines, ignore.case = F)]
			} else if (ERorPR == "PR"){
				selLines = protoLines[grepl("\\b(PR\\b|RP\\b|[Pp]rogest|PROGEST)", protoLines, ignore.case = F)]
			} else {
				selLines = protoLines[grepl("(c[- ]?erb[- b]{0,2}2|her[- ]?2|neu\\b)", protoLines, ignore.case = T)]
			}
			protoLines[!(protoLines %in% selLines)] = ""
			proto[i] = paste(protoLines, collapse = "\n")
		}
	
	return(proto)
}
