# Supplementary material for: Machine Learning-Based Extraction of Breast Cancer Receptor Status From Bilingual Free-Text Pathology Reports
Source: Front Digit Health. 2021 Aug 17;3:692077. doi: 10.3389/fdgth.2021.692077 (PMC8522027; doi:10.3389/fdgth.2021.692077)
Supplement: Supplementary file 1 [file Data_Sheet_1.zip › Auxiliary files/extractERPRHER2Final.r]

# AP (3 Jan. 2019): This R script carries out classification of protocols according to the information they contain about:
#	* estrogen receptor (ER) immunohistochemistry (IHC) status, 
#	* progesterone receptor (PR) IHC status, 
#	* HER2 IHC status, 
#	* HER2 in-situ hybridization (ISH) status, and 
#	* diagnostic procedure.
# Input: a CSV file with the following columns (semicolon-separated and with headers), 
# - "references" containing the protocol references, 
# - "protocols" containing the protocols.
# The input file must be encoded in UTF-8.
# Output: a CSV file with eleven columns (semicolon-separated),
# - The first one containing the unique reference numbers,
# - The second one containing the ER label attributed by the algorithm (one of "Pos", "Neg" or "Unk") for each reference:
# 	* Unk stands for "unknown", i.e. no information about an ER test in the protocol,
#	* Neg stands for "negative",
#	* Pos stands for "positive".
# - The third one containing a certainty score associated with each ER label (the higher the more confident).
# - The fourth one containig the PR label attributed by the algorithm (one of "Pos", "Neg" or "Unk") for each reference:
# 	* Unk stands for "unknown", i.e. no information about a PR test in the protocol,
#	* Neg stands for "negative",
#	* Pos stands for "positive".
# - The fifth one containing a certainty score associated with each PR label (the higher the more confident).
# - The sixth one containing the HER2 (IHC) label attributed by the algorithm (one of "Zero", "OnePlus", "TwoPlus", "ThreePlus" or "Unk") for each reference:
# 	* Unk stands for "unknown", i.e. no information about a HER2 IHC test in the protocol,
#	* Zero stands for "0", the meaning of which is described in guidelines (Lambein et al., 2014),
#	* OnePlus stands for "1+", the meaning of which is described in guidelines (Lambein et al., 2014),
#	* TwoPlus stands for "2+", the meaning of which is described in guidelines (Lambein et al., 2014),
#	* ThreePlus stands for "3+", the meaning of which is described in guidelines (Lambein et al., 2014).
# - The seventh one containing a certainty score associated with each HER2 (IHC) label (the higher the more confident).
# - The eighth one containing the HER2 (ISH) label attributed by the algorithm (one of "Pos", "Equ", "Neg", "Car" or "Unk") for each reference:
# 	* Unk stands for "unknown", i.e. no information about a HER2 ISH test in the protocol,
#	* Car stands for "carried out but no result", i.e. an ISH test for HER2 was performed, but no result is provided in the text,
#	* Neg stands for "negative",
#	* Equ stands for "equivocal", the meaning of which is described in guidelines (Lambein et al., 2014),
#	* Pos stands for "positive".
# - The ninth one containing a certainty score associated with each HER2 (ISH) label (the higher the more confident).
# - The tenth one containing the diagnostic procedure attributed by the algorithm (one of "biopsy", "surgery" or "cytology") for each reference.
# - The eleventh one containing a certainty score associated with each diagnostic procedure (the higher the more confident).
# Auxiliary files:
# - extractFeaturesERPRHER2Final.r: a function that performs feature extraction on the protocols;
# - extractFeaturesERSubFinal.r: a shortened, faster version of the previous function that performs feature extraction on selected lines of the protocols;
# - extractFeaturesERExtractFinal.r:  a shortened, faster version of the previous function that performs feature extraction on selected sections of the protocols;
# - bestModelER.rds: a file that contains the classifier for ER;
# - featuresER.csv: a file that contains the normalization factors of all useful features for ER;
# - bestModelPR.rds: a file that contains the classifier for PR;
# - featuresPR.csv: a file that contains the normalization factors of all useful features for PR;
# - bestModelHER2IHC.rds: a file that contains the classifier for HER2 (IHC);
# - featuresHER2IHC.csv: a file that contains the normalization factors of all useful features for HER2 (IHC);
# - bestModelHER2ISH.rds: a file that contains the classifier for HER2 (ISH);
# - featuresHER2ISH.csv: a file that contains the normalization factors of all useful features for HER2 (ISH);
# - bestModelDiagnosticProcedure.rds: a file that contains the classifier for the diagnostic procedure;
# - featuresDiagnosticProcedure.csv: a file that contains the normalization factors of all useful features for the diagnostic procedure;
# - abbreviations.csv: a file that contains a list of abbreviations;
# - sentences_v2.r: a function that separates a text into sentences, using the previous abbrevations file;
# - extractER1Line.r: a function that flters a protocol and outputs only selected lines (the lines containing "ER");
# - extractER.r: a function that flters a protocol and outputs only selected sections (the lines probably containing an ER test result);
# Required packages:
# - tm: text mining package
# - NLP: natural language processing package
# - e1071: support vector machine (SVM) package
# - randomForest: random forest package
# To run this script, adapt the paths of the input and output files below, open R and type "source('K:/Text mining/Confidential/ER-PR-HER2/Algorithms/Final/extractERPRHER2Final.r')".

rm(list = ls()) # Clear all variables

########################################## USER INPUTS ##########################################

# Please indicate below the path of the input file
pathInputFile = ""

# Please indicate below the path of the output file
pathOutputFile = ""

########################## END OF USER INPUTS - BEGINNING OF THE SCRIPT #########################

# Load protocols
protocols = read.csv(pathInputFile, sep = ";", colClasses = "character", header = T, encoding = "UTF-8")
protocolsContent = protocols[,"protocolContent"]
uniqueRefsProtos = unique(protocols[,"reference"])
# Paste protocols with the same reference
protocolsContentPasted = unlist(lapply(uniqueRefsProtos, function(x) paste(protocolsContent[protocols[,"reference"] == x], sep = "", collapse = "\n//////////\n"))) 

######
# ER #
######

# Extract features

source("extractFeaturesERPRHER2Final.r")
print("Feature extraction for ER: 1/3")
featuresTest = extractFeatures(protocolsContentPasted, cleanProtos = F, dtm = T) 

## Extract features only on the lines containing "ER"
source("extractER1Line.r")
protosTestSub = extractER1Line(protocolsContentPasted, "ER") # Extract the lines containing "ER"
# featuresTestSub = extractFeatures(protosTestSub, cleanProtos = F, dtm = T)
source("extractFeaturesERSubFinal.r")
print("Feature extraction for ER: 2/3")
featuresTestSub = extractFeaturesERSubFinal(protosTestSub)
colnames(featuresTestSub) = paste(colnames(featuresTestSub), "Sub", sep = "")

## Extract features only on the lines probably containing an ER test result
source("extractER.r")
protosTestExtract = extractER(protocolsContentPasted, "ER") # Extract the lines probably containing an ER test result
# featuresTestExtract = extractFeatures(protosTestExtract, cleanProtos = F, dtm = T)
source("extractFeaturesERExtractFinal.r")
print("Feature extraction for ER: 3/3")
featuresTestExtract = extractFeaturesERExtractFinal(protosTestExtract)
colnames(featuresTestExtract) = paste(colnames(featuresTestExtract), "Extract", sep = "")

featuresAll = cbind(featuresTest, featuresTestSub, featuresTestExtract)

# Rewrite variable names

rewriteVarNames = function(text){
# AP (5/9/18): This function rewrites a string so that is can be used as a valid variable name in R.
	text = gsub("\\+", "Plus", text)
	text = gsub("-", "Minus", text)
	text = gsub("\\?", "Question", text)
	text = gsub("^0", "Zero", text)
	text = gsub("^1", "One", text)
	text = gsub("^2", "Two", text)
	text = gsub("^3", "Three", text)
	text = gsub("^4", "Four", text)
	text = gsub("^5", "Five", text)
	text = gsub("^6", "Six", text)
	text = gsub("^7", "Seven", text)
	text = gsub("^8", "Eight", text)
	text = gsub("^9", "Nine", text)
	text = gsub("^for$", "Xfor", text)
	text = gsub("\\*", "Asterisk", text)
	text = gsub(",", "Comma", text)
	text = gsub("%", "Percent", text)
	text = gsub("^NA$", "N.A", text)
	text = gsub("^TRUE$", "XTrue", text)
	text = gsub("^FALSE$", "XFalse", text)
	text = gsub("#", "Hash", text)
	return(text)
}
colnames(featuresAll) = rewriteVarNames(colnames(featuresAll))

# Load classifier and store variables of interest

modelER = readRDS("bestModelER.rds")
featuresER = read.table("featuresER.csv", sep = ";", header = T, colClasses = c("character", "numeric", "numeric"))
variablesModelER = featuresER$feature

# Reshape dataset to keep only the variables of interest

reshapeDataset = function(newDataset, refVariables){
# This function takes two datasets with column names, and reorders the columns of the first one as in the second one.
# If a column of the second dataset is not in the first one, a column of zeros is inserted in the reordered version.
# Reshaping must occur before normalization, because it replaces missing features with zeros, which may not be zeros after normalization.
	newDatasetReshape = matrix(0, nrow(newDataset), length(refVariables))
	for (i in 1:length(refVariables)){
		if (refVariables[i] %in% colnames(newDataset)){
			newDatasetReshape[,i] = newDataset[, colnames(newDataset) == refVariables[i]]
		} else {
			print(paste("Warning: variable", refVariables[i], "not found in the data."))
		}
	}
	colnames(newDatasetReshape) = refVariables
	return(newDatasetReshape)
}
featuresReshape = reshapeDataset(featuresAll, variablesModelER)

# Normalize features

featuresReshapeNorm = featuresReshape - matrix(1, nrow(featuresReshape), 1)%*%featuresER$mu
featuresReshapeNorm = featuresReshapeNorm/(matrix(1, nrow(featuresReshape), 1)%*%featuresER$sigma)

# Predict the label

require(e1071)
predictedER = as.character(predict(modelER, newdata = featuresReshapeNorm)) # SVM

scoreER = rep(0, nrow(featuresReshapeNorm)) # Since SVM do not provide probabilities, use the precision on the test set
scoreER[predictedER == "Neg"] = 37/(37 + 4)
scoreER[predictedER == "Pos"] = 177/(177 + 7 + 5)
scoreER[predictedER == "Unk"] = 27/(27 + 1)

######
# PR #
######

# Extract features

# featuresTest already computed for ER

## Extract features only on the lines containing "PR"
protosTestSub = extractER1Line(protocolsContentPasted, "PR") # Extract the lines containing "PR" or variations
print("Feature extraction for PR: 1/2")
featuresTestSub = extractFeatures(protosTestSub, cleanProtos = F, dtm = F)
colnames(featuresTestSub) = paste(colnames(featuresTestSub), "Sub", sep = "")

## Extract features only on the lines probably containing a PR test result
protosTestExtract = extractER(protocolsContentPasted, "PR") # Extract the lines probably containing a PR test result
print("Feature extraction for PR: 2/2")
featuresTestExtract = extractFeatures(protosTestExtract, cleanProtos = F, dtm = F)
colnames(featuresTestExtract) = paste(colnames(featuresTestExtract), "Extract", sep = "")

featuresAll = cbind(featuresTest, featuresTestSub, featuresTestExtract)

# Rewrite variable names

colnames(featuresAll) = rewriteVarNames(colnames(featuresAll))

# Load classifier and store variables of interest

modelPR = readRDS("bestModelPR.rds")
featuresPR = read.table("featuresPR.csv", sep = ";", header = T, colClasses = c("character", "numeric", "numeric"))
variablesModelPR = featuresPR$feature

# Reshape dataset to keep only the variables of interest

featuresReshape = reshapeDataset(featuresAll, variablesModelPR)

# Normalize features

featuresReshapeNorm = featuresReshape - matrix(1, nrow(featuresReshape), 1)%*%featuresPR$mu
featuresReshapeNorm = featuresReshapeNorm/(matrix(1, nrow(featuresReshape), 1)%*%featuresPR$sigma)

# Predict the label

require(randomForest)
predictedPR = as.character(predict(modelPR, newdata = featuresReshapeNorm, type = "response")) # Random forest

scorePR = apply(predict(modelPR, newdata = featuresReshapeNorm, type = "prob"),1,max) # Random forest

##############
# HER2 (IHC) #
##############

# Extract features

source("extractFeaturesERPRHER2Final.r")
print("Feature extraction for HER2: 1/3")
featuresHER2IHC = extractFeatures(protocolsContentPasted, cleanProtos = T, dtm = T) # Here, cleanProtos is TRUE, conversely to above

## Extract features only on the lines containing "HER2" or variations
protosTestSub = extractER1Line(protocolsContentPasted, "HER2") # Extract the lines containing "HER2" or variations
print("Feature extraction for HER2: 2/3")
featuresTestSub = extractFeatures(protosTestSub, cleanProtos = T, dtm = T)
colnames(featuresTestSub) = paste(colnames(featuresTestSub), "Sub", sep = "")

## Extract features only on the lines probably containing a HER2 IHC test result
protosTestExtract = extractER(protocolsContentPasted, "HER2") # Extract the lines probably containing a HER2 IHC test result
print("Feature extraction for HER2: 3/3")
featuresTestExtract = extractFeatures(protosTestExtract, cleanProtos = T, dtm = F)
colnames(featuresTestExtract) = paste(colnames(featuresTestExtract), "Extract", sep = "")

featuresAll = cbind(featuresHER2IHC, featuresTestSub, featuresTestExtract)

# Rewrite variable names

colnames(featuresAll) = rewriteVarNames(colnames(featuresAll))

# Load classifier and store variables of interest

modelHER2IHC = readRDS("bestModelHER2IHC.rds")
featuresHER2IHC = read.table("featuresHER2IHC.csv", sep = ";", header = T, colClasses = c("character", "numeric", "numeric"))
variablesModelHER2IHC = featuresHER2IHC$feature

# Reshape dataset to keep only the variables of interest

featuresReshape = reshapeDataset(featuresAll, variablesModelHER2IHC)

# Normalize features

featuresReshapeNorm = featuresReshape - matrix(1, nrow(featuresReshape), 1)%*%featuresHER2IHC$mu
featuresReshapeNorm = featuresReshapeNorm/(matrix(1, nrow(featuresReshape), 1)%*%featuresHER2IHC$sigma)

# Predict the label

require(glmnet)
predictedHER2IHC = predict(modelHER2IHC$model, newx = featuresReshapeNorm, type = "class", s = modelHER2IHC$lambda)

scoreHER2IHC = apply(predict(modelHER2IHC$model, newx = featuresReshapeNorm, type = "response", s = modelHER2IHC$lambda),1,max) 

##############
# HER2 (ISH) #
##############

# No need to extract features: same features as for HER2 (IHC)

# Load classifier and store variables of interest

modelHER2ISH = readRDS("bestModelHER2ISH.rds")
featuresHER2ISH = read.table("featuresHER2ISH.csv", sep = ";", header = T, colClasses = c("character", "numeric", "numeric"))
variablesModelHER2ISH = featuresHER2ISH$feature

# Reshape dataset to keep only the variables of interest

featuresReshape = reshapeDataset(featuresAll, variablesModelHER2ISH)

# Normalize features

featuresReshapeNorm = featuresReshape - matrix(1, nrow(featuresReshape), 1)%*%featuresHER2ISH$mu
featuresReshapeNorm = featuresReshapeNorm/(matrix(1, nrow(featuresReshape), 1)%*%featuresHER2ISH$sigma)

# Predict the label

require(e1071)
predictedHER2ISH = as.character(predict(modelHER2ISH, newdata = featuresReshapeNorm)) # SVM

scoreHER2ISH = rep(0, nrow(featuresReshapeNorm)) # Since SVM do not provide probabilities, use the precision on the test set as certainty score
scoreHER2ISH[predictedHER2ISH == "Unk"] = 178/(178 + 4 + 2 + 0 + 3)
scoreHER2ISH[predictedHER2ISH == "Car"] = 17/(2 + 17 + 1 + 0 + 0)
scoreHER2ISH[predictedHER2ISH == "Neg"] = 59/(3 + 1 + 59 + 0 + 2)
scoreHER2ISH[predictedHER2ISH == "Equ"] = 7/(0 + 0 + 2 + 7 + 0)
scoreHER2ISH[predictedHER2ISH == "Pos"] = 27/(0 + 1 + 0 + 0 + 27)

########################
# DIAGNOSTIC PROCEDURE #
########################

# Features already extracted for ER

# Load classifier and store variables of interest

modelDP = readRDS("bestModelDiagnosticProcedure.rds")
featuresDP = read.table("featuresDiagnosticProcedure.csv", sep = ";", header = T, colClasses = c("character", "numeric", "numeric"))
variablesModelDP = featuresDP$feature

# Reshape dataset to keep only the variables of interest

featuresReshape = reshapeDataset(featuresTest, variablesModelDP)

# Normalize features

featuresReshapeNorm = featuresReshape - matrix(1, nrow(featuresReshape), 1)%*%featuresDP$mu
featuresReshapeNorm = featuresReshapeNorm/(matrix(1, nrow(featuresReshape), 1)%*%featuresDP$sigma)

# Predict the label

predictedDP = as.character(predict(modelDP, newdata = featuresReshapeNorm)) # SVM

scoreDP = rep(0, nrow(featuresReshapeNorm)) # Since SVM do not provide probabilities, use the precision on the test set as certainty score
scoreDP[predictedDP == "biopsy"] = 49/(49 + 1 + 2)
scoreDP[predictedDP == "cytology"] = 14/(0 + 14 + 0)
scoreDP[predictedDP == "surgery"] = 57/(3 + 0 + 57)

##########
# OUTPUT #
##########

write.table(data.frame(uniqueRefsProtos, predictedER, round(scoreER,2), predictedPR, round(scorePR,2), predictedHER2IHC, round(scoreHER2IHC,2), predictedHER2ISH, round(scoreHER2ISH,2), predictedDP, round(scoreDP,2)), 
	file = pathOutputFile, 
	sep = ";", 
	row.names = F,
	append = F,
	col.names = c("Reference", "ER label", "Certainty ER", "PR label", "Certainty PR", "HER2 (IHC) label", "Certainty HER2 (IHC)", "HER2 (ISH) label", "Certainty HER2 (ISH)", "Diagnostic procedure", "Certainty diagnostic procedure"))
