# Supplementary material for: Machine Learning-Based Extraction of Breast Cancer Receptor Status From Bilingual Free-Text Pathology Reports
Source: Front Digit Health. 2021 Aug 17;3:692077. doi: 10.3389/fdgth.2021.692077 (PMC8522027; doi:10.3389/fdgth.2021.692077)
Supplement: Supplementary file 1 [file Data_Sheet_1.zip › Auxiliary files/extractFeaturesERExtractFinal.r]

extractFeaturesERExtractFinal = function(protocols){
# AP (5/9/18): This function extract various kind of features from protocols. 
# Those features should then be fed to a machine learning algorithm.
# Inputs:
# - protocols: a vector of protocols
# Output: a matrix of features, with as much rows as protocols, and as much columns as features
	
	Sys.sleep(0.01)
	print("1")
	print(Sys.time())
	flush.console()

	protocols = gsub("score\\s+\\bO\\b", "score 0", protocols, ignore.case = T)
	protocols = gsub("score\\s+\\bI\\b", "score 1", protocols, ignore.case = T)
	protocols = gsub("score\\s+\\bII\\b", "score 2", protocols, ignore.case = T)
	protocols = gsub("score\\s+\\bIII\\b", "score 3", protocols, ignore.case = T)
	protocols = gsub("score\\s+\\bIV\\b", "score 4", protocols, ignore.case = T)
	protocols = gsub("score\\s+\\bV\\b", "score 5", protocols, ignore.case = T)
	protocols = gsub("score\\s+\\bVII\\b", "score 6", protocols, ignore.case = T)
	protocols = gsub("score\\s+\\bVII\\b", "score 7", protocols, ignore.case = T)
	protocols = gsub("score\\s+\\bVIII\\b", "score 8", protocols, ignore.case = T)

	# Position features
	last0 = unlist(lapply(gregexpr("(?<!\\d)0(?!\\d)", protocols, perl = T), max))
	n0 = unlist(lapply(gregexpr("(?<!\\d)0(?!\\d)", protocols, perl = T), function(x) sum(x > 0)))
	last1Plus = unlist(lapply(gregexpr("(?<!\\d)1\\+(?!\\d)", protocols, perl = T), max))
	n1Plus = unlist(lapply(gregexpr("(?<!\\d)1\\+(?!\\d)", protocols, perl = T), function(x) sum(x > 0)))
	last2Plus = unlist(lapply(gregexpr("(?<!\\d)2\\+(?!\\d)", protocols, perl = T), max))
	n2Plus = unlist(lapply(gregexpr("(?<!\\d)2\\+(?!\\d)", protocols, perl = T), function(x) sum(x > 0)))
	last3Plus = unlist(lapply(gregexpr("(?<!\\d)3\\+(?!\\d)", protocols, perl = T), max))
	n3Plus = unlist(lapply(gregexpr("(?<!\\d)3\\+(?!\\d)", protocols, perl = T), function(x) sum(x > 0)))
	matrixLast = cbind(-1, last0, last1Plus, last2Plus, last3Plus)
	whichLast = apply(matrixLast, 1, which.max) - 2
	isLast0 = whichLast == 0
	isLast1Plus = whichLast == 1
	isLast2Plus = whichLast == 2
	isLast3Plus = whichLast == 3
	whichLastNot0 = apply(matrixLast[,c(1,3:5)], 1, which.max) - 1
	isLastNot01Plus = whichLastNot0 == 1
	isLastNot02Plus = whichLastNot0 == 2
	isLastNot03Plus = whichLastNot0 == 3
	matrixN = cbind(0, n0, n1Plus, n2Plus, n3Plus)
	whichMax = apply(matrixN, 1, which.max) - 2
	isMax0 = whichMax == 0

	Sys.sleep(0.01)
	print("2")
	print(Sys.time())
	flush.console()
	
	# Sentence-based features
	protocolsLines = lapply(protocols, function(x) strsplit(x, "\n")[[1]])

	### Load abbreviations, stored in a separate file
	fabbrev = "abbreviations.csv"
	abbrev <- read.csv(fabbrev, header = TRUE, sep = ";", encoding = "ANSI", stringsAsFactors = F)[ ,1]
	source("sentences_v2.r")
	protocolsSentences = lapply(1:length(protocolsLines), function(x) unlist(lapply(protocolsLines[[x]], function(x) split_sentences(x, abbrev)))) # Slow

	regularExpressions = ""
	regularExpressions[1] = "score\\s*\\+(?!\\+)"
	regularExpressions[2] = "score\\s*\\+\\+(?!\\+)"
	regularExpressions[3] = "score\\s*\\+\\+\\+(?!\\+)"
	regularExpressions[4] = "score\\s*1(?!\\d)"
	regularExpressions[5] = "score\\s*2(?!\\d)"
	regularExpressions[6] = "score\\s*3(?!\\d)"
	regularExpressions[7] = "score[^.\\+]*\\+(?!\\+)"
	regularExpressions[8] = "score[^.\\+]*\\+\\+(?!\\+)"
	regularExpressions[9] = "score[^.\\+]*\\+\\+\\+(?!\\+)"
	regularExpressions[10] = "score[^.\\+]*1(?!\\d)"
	regularExpressions[11] = "score[^.\\+]*2(?!\\d)"
	regularExpressions[12] = "score[^.\\+]*3(?!\\d)"
	regularExpressions[13] = "[^\\+]\\+(?!\\+)"
	regularExpressions[14] = "[^\\+]\\+\\+(?!\\+)"
	regularExpressions[15] = "[^\\+]\\+\\+\\+(?!\\+)"
	regularExpressions[16] = "score[^.\\+]*0(?!\\d)"
	regularExpressions[17] = "score[^.\\+\\d]*0(?!\\d)"
	regularExpressions[18] = "score[^.\\+\\d]*1(?!\\d)"
	regularExpressions[19] = "score[^.\\+\\d]*2(?!\\d)"
	regularExpressions[20] = "score[^.\\+\\d]*3(?!\\d)"
	regularExpressions[21] = "her2\\s*\\+\\+(?!\\+)"
	regularExpressions[22] = "her2-neu\\s*\\+\\+(?!\\+)"
	regularExpressions[23] = "c-erbb2\\s*\\+\\+(?!\\+)"
	regularExpressions[24] = "her2[^.\\+\\d]*\\+\\+(?!\\d)"
	regularExpressions[25] = "her2-neu[^.\\+\\d]*\\+\\+(?!\\d)"
	regularExpressions[26] = "c-erbb2[^.\\+\\d]*\\+\\+(?!\\d)"
	regularExpressions[27] = "(c[- ]?erb[- ]?b?2|her-?2([-\\/]neu)?|neu)[ :]*\\+\\+(?!\\+)"
	regularExpressions[28] = "(c[- ]?erb[- ]?b?2|her-?2([-\\/]neu)?|neu)[ :]*(score)?\\s*\\+\\+(?!\\+)"
	regularExpressions[29] = "(c[- ]?erb[- ]?b?2|her-?2([-\\/]neu)?|neu)[ :]*2"
	regularExpressions[30] = "(c[- ]?erb[- ]?b?2|her-?2([-\\/]neu)?|neu)[ :]*(score)?\\s*2"
	regularExpressions[31] = "(c[- ]?erb[- ]?b?2|her-?2([-\\/]neu)?|neu)[ :]*(2|\\+\\+(?!\\+))"
	regularExpressions[32] = "(c[- ]?erb[- ]?b?2|her-?2([-\\/]neu)?|neu)[ :]*(score)?\\s*(2|\\+\\+(?!\\+))"
	regularExpressions[33] = "\\bfish\\b"
	regularExpressions[34] = "\\b[fs]?ish\\b"	
	regularExpressions[35] = "(c[- ]?erb[- ]?b?2|her-?2([-\\/]neu)?|neu)[ :]*\\+(?!\\+)"
	regularExpressions[36] = "(c[- ]?erb[- ]?b?2|her-?2([-\\/]neu)?|neu)[ :]*(score)?\\s*\\+(?!\\+)"
	regularExpressions[37] = "(c[- ]?erb[- ]?b?2|her-?2([-\\/]neu)?|neu)[ :]*1"
	regularExpressions[38] = "(c[- ]?erb[- ]?b?2|her-?2([-\\/]neu)?|neu)[ :]*(score)?\\s*1"
	regularExpressions[39] = "(c[- ]?erb[- ]?b?2|her-?2([-\\/]neu)?|neu)[ :]*(1|\\+(?!\\+))"
	regularExpressions[40] = "(c[- ]?erb[- ]?b?2|her-?2([-\\/]neu)?|neu)[ :]*(score)?\\s*(1|\\+(?!\\+))"
	regularExpressions[41] = "(c[- ]?erb[- b]{0,2}2|her[- ]?2|neu).*(1|(?<!\\+)\\+(?!\\+))"
	regularExpressions[42] = "(c[- ]?erb[- b]{0,2}2|her[- ]?2|neu).*(2|(?<!\\+)\\+\\+(?!\\+))"
	regularExpressions[43] = "(c[- ]?erb[- b]{0,2}2|her[- ]?2|neu).*(3|(?<!\\+)\\+\\+\\+(?!\\+))"
	regularExpressions[44] = "(c[- ]?erb[- b]{0,2}2|her[- ]?2|neu).*0"
	regularExpressions[45] = "(c[- ]?erb[- b]{0,2}2|her[- ]?2|neu)[^\\d]*0(?!\\.?\\d)"
	regularExpressions[46] = "(c[- ]?erb[- b]{0,2}2|her[- ]?2|neu)[^\\d]*(1(?!\\.?\\d)|(?<!\\+)\\+(?!\\+))"
	regularExpressions[47] = "(c[- ]?erb[- b]{0,2}2|her[- ]?2|neu)[^\\d]*(2(?!\\.?\\d)|(?<!\\+)\\+\\+(?!\\+))"
	regularExpressions[48] = "(c[- ]?erb[- b]{0,2}2|her[- ]?2|neu)[^\\d]*(3(?!\\.?\\d)|(?<!\\+)\\+\\+\\+(?!\\+))"
	regularExpressions[49] = "\\b(pas d|geen\\b|aucun|absence\\b).*\\bamplificati(e|on)\\b"
	regularExpressions[50] = "\\b(er is|il y a)\\b.*\\bamplificati(e|on)\\b"
	regularExpressions[51] = "\\bpositie?(f|ve)\\b"
	regularExpressions[52] = "\\bnegatie?(f|ve)\\b"
	regularExpressions[53] = "(\\b(chirurg|r[ée]s[ée][cq])|ectomie)"
	regularExpressions[54] = "\\b((micro)?biop[ts]|carotte|cnb)"
	regularExpressions[55] = "\\b(cyto|ponction|punctie)"
	regularExpressions[56] = "(biop[ts]|carotte|cnb|c[iy]lind[er]|th?ru ?cut|P1-03116)"
	regularExpressions[57] = "\\b(cyto|ponction|punctie|fnac)"
	regularExpressions[58] = "m[ée]ta(s|\\b)"
	regularExpressions[59] = "(\\b(chirurg|r[ée]s[ée][cq]|pi[èe]ce|excisi|op[ée]rati|recoupe|fils?\\b|draa?d(en)?\\b)|ectomie|stuk|specimen)"
	regularExpressions[60] = "\\b(c[- ]?erb[- b]{0,2}2|her[- ]?2|neu)\\b[^\\.]*\\b(twijfelachtig|douteu|dubi)"
	regularExpressions[61] = "\\b(c[- ]?erb[- b]{0,2}2|her[- ]?2|neu)\\b[^\\.]*\\bn[ée]gatie?"
	regularExpressions[62] = "\\b(c[- ]?erb[- b]{0,2}2|her[- ]?2|neu)\\b[^\\.]*\\bpositi"
	regularExpressions[63] = "(c[- ]?erb[- b]{0,2}2|her[- ]?2|neu)[^\\.]*\\b(twijfelachtig|douteu|dubi)"
	regularExpressions[64] = "(c[- ]?erb[- b]{0,2}2|her[- ]?2|neu)[^\\.]*\\bn[ée]gatie?"
	regularExpressions[65] = "(c[- ]?erb[- b]{0,2}2|her[- ]?2|neu)[^\\.]*\\bpositi"
	regularExpressions[66] = "(c[- ]?erb[- b]{0,2}2|her[- ]?2|neu)[^0123]*0(?!\\.?\\d)"
	regularExpressions[67] = "(c[- ]?erb[- b]{0,2}2|her[- ]?2|neu)[^0123]*(1(?!\\.?\\d)|(?<!\\+)\\+(?!\\+))"
	regularExpressions[68] = "(c[- ]?erb[- b]{0,2}2|her[- ]?2|neu)[^0123]*(2(?!\\.?\\d)|(?<!\\+)\\+\\+(?!\\+))"
	regularExpressions[69] = "(c[- ]?erb[- b]{0,2}2|her[- ]?2|neu)[^0123]*(3(?!\\.?\\d)|(?<!\\+)\\+\\+\\+(?!\\+))"
	regularExpressions[70] = "10\\s*%"
	regularExpressions[71] = "30\\s*%"
	regularExpressions[72] = "(c[- ]?erb[- b]{0,2}2|her[- ]?2|neu)[^\\.]*\\bforte"
	regularExpressions[73] = "(c[- ]?erb[- b]{0,2}2|her[- ]?2|neu)[^\\.]*\\bfort\\b"
	regularExpressions[74] = "(c[- ]?erb[- b]{0,2}2|her[- ]?2|neu\\b)"
	regularExpressions[75] = "\\bcoloration\\b"
	regularExpressions[76] = "\\bcoloration membranaire\\b"
	regularExpressions[77] = "\\bcoloration membranaire incomplète\\b"
	regularExpressions[78] = "\\bcoloration membranaire (in)?complète\\b"
	regularExpressions[79] = "(\\bcoloration|kleuring)\\b"
	regularExpressions[80] = "\\bproportionele score\\b"
	regularExpressions[81] = "\\b(proportionele |verhoudings)score\\b"
	regularExpressions[82] = "\\banti(corps|lichaam|body)\\b"
	regularExpressions[83] = "moins de 10\\s*%"
	regularExpressions[84] = "au moins 10\\s*%"
	regularExpressions[85] = "moins[^\\.0-9]*10\\s*%"
	regularExpressions[86] = "30\\s*%[^\\.0-9]*moins"
	regularExpressions[87] = "\\baangevraagd\\b"
	regularExpressions[88] = "\\bdoorgestuurd\\b"
	regularExpressions[89] = "\\b(anti|clone\\b)"
	regularExpressions[90] = "\\br[ée]sultat[^0123]*0(?!\\.?\\d)"
	regularExpressions[91] = "\\br[ée]sultat[^0123]*(1(?!\\.?\\d)|(?<!\\+)\\+(?!\\+))"
	regularExpressions[92] = "\\br[ée]sultat[^0123]*(2(?!\\.?\\d)|(?<!\\+)\\+\\+(?!\\+))"
	regularExpressions[93] = "\\br[ée]sultat[^0123]*(3(?!\\.?\\d)|(?<!\\+)\\+\\+\\+(?!\\+))"
	regularExpressions[94] = "\\b(douteu(x|se)|twijfelachtige?)\\b"
	regularExpressions[95] = "\\b(amplificati(e|on))\\b"
	regularExpressions[96] = "\\bcep17\\b"
	regularExpressions[97] = "1(\\s)*\\+"
	regularExpressions[98] = "2(\\s)*\\+"
	regularExpressions[99] = "3(\\s)*\\+"
	regularExpressions[100] = "her2\\/cep[ -]?17[^\\d]+(2\\.[2-9]|[3-9])"
	regularExpressions[101] = "(\\bamplificati(e|on)\\b.*\\bn[ée]gatie?(f|ve)\\b|\\bn[ée]gatie?(f|ve)\\b.*\\bamplificati(e|on)\\b)"
	regularExpressions[102] = "(\\bamplificati(e|on)\\b.*\\bpositie?(f|ve)\\b|\\bpositie?(f|ve)\\b.*\\bamplificati(e|on)\\b)"
	regularExpressions[103] = "(\\b(amplificati(e|on)|[fcs]?ish)\\b.*\\bn[ée]gatie?(f|ve)\\b|\\bn[ée]gatie?(f|ve)\\b.*\\b(amplificati(e|on)|[fcs]?ish)\\b)"
	regularExpressions[104] = "(\\b(amplificati(e|on)|[fcs]?ish)\\b.*\\bpositie?(f|ve)\\b|\\bpositie?(f|ve)\\b.*\\b(amplificati(e|on)|[fcs]?ish)\\b)"
	regularExpressions[105] = "\\b(amplificati|(over|sur)-?expressi)(e|on)\\b"
	regularExpressions[106] = "(c?[- ]?erb[- b]{0,2}2?|her[- ]?2|neu\\b)"
	regularExpressions[107] = "(\\b(amplificati(e|on)|[fcs]?ish)\\b.*\\b(demand[ée]|aangevraagd|sera|suivra|zal|en cours|volgt)\\b|\\b(demand[ée]|aangevraagd|sera|suivra|zal|en cours|volgt)\\b.*\\b(amplificati(e|on)|[fcs]?ish)\\b)"
	regularExpressions[108] = "\\bg[eè]ne?\\b"
	group1 = "\\b(amplificati(e|on)|[fcs]?ish)\\b"
	group2 = "\\b(demand[ée]|aangevraagd|sera|suivra|zal|en cours|volgt)\\b"
	group3 = "\\b(niet|geen|pas|ne|aucune?|absence)\\b"
	group123 = paste(group1, group2, group3, sep = ".*")
	group132 = paste(group1, group3, group2, sep = ".*")
	group213 = paste(group2, group1, group3, sep = ".*")
	group231 = paste(group2, group3, group1, sep = ".*")
	group312 = paste(group3, group1, group2, sep = ".*")
	group321 = paste(group3, group2, group1, sep = ".*")
	regularExpressions[109] = paste(group123, group132, group213, group231, group312, group321, sep = "|")
	regularExpressions[110] = "(\\bamplificati(e|on)\\b.*\\b(douteu(x|se)|twijfelachtige?|onbeslist)\\b|\\b(douteu(x|se)|twijfelachtige?|onbeslist)\\b.*\\bamplificati(e|on)\\b)"
	regularExpressions[111] = "((\\b(ER|RO)\\b|strog[èe]{1,2}n).*\\bpositie?(f|ve)\\b|\\bpositie?(f|ve)\\b.*(\\b(ER|RO)\\b|strog[èe]))"
	regularExpressions[112] = "((\\b(ER|RO)\\b|strog[èe]{1,2}n).*\\bn[ée]gatie?(f|ve)\\b|\\bn[ée]gatie?(f|ve)\\b.*(\\b(ER|RO)\\b|strog[èe]))"
	regularExpressions[113] = "(\\b(ER|RO)\\b|strog[èe]{1,2}n)\\D*[345678]"
	regularExpressions[114] = "(\\b(ER|RO)\\b|strog[èe]{1,2}n)\\D*[45678]"
	regularExpressions[115] = "(\\b(ER|RO)\\b|strog[èe]{1,2}n)\\D*[02]"
	regularExpressions[116] = "(\\b(ER|RO)\\b|strog[èe]{1,2}n)\\D*[345678]\\/8"
	regularExpressions[117] = "(\\b(ER|RO)\\b|strog[èe]{1,2}n)\\D*[45678]\\/8"
	regularExpressions[118] = "(\\b(ER|RO)\\b|strog[èe]{1,2}n)\\D*[02]\\/8"
	regularExpressions[119] = "([02])\\/8"
	regularExpressions[120] = "([345678])\\/8"
	regularExpressions[121] = "([45678])\\/8"
	regularExpressions[122] = "((\\b(ER|RO)\\b|strog[èe]{1,2}n).*\\bpositie?[fv]|\\bpositie?[fv].*(\\b(ER|RO)\\b|strog[èe]))"
	regularExpressions[123] = "[02](\\D+8)?\\D+(\\b(PR\\b|RP\\b|progest))"
	regularExpressions[124] = "[023](\\D+8)?\\D+(\\b(PR\\b|RP\\b|progest))"
	regularExpressions[125] = "[345678](\\D+8)?\\D+(\\b(PR\\b|RP\\b|progest))"
	regularExpressions[126] = "[45678](\\D+8)?\\D+(\\b(PR\\b|RP\\b|progest))"
	regularExpressions[127] = "\\b(PR\\b|RP\\b|progest).*\\b(niet|geen|pas|ne|aucune?|absence)\\b.*expr"
	regularExpressions[128] = "\\b(PR\\b|RP\\b|progest)\\D*[345678]\\/8"
	regularExpressions[129] = "\\b(PR\\b|RP\\b|progest)\\D*[45678]\\/8"
	regularExpressions[130] = "\\b(PR\\b|RP\\b|progest)\\D*[02]\\/8"
	regularExpressions[131] = "[02](\\D+8)?\\D+(c[- ]?erb[- b]{0,2}2|her[- ]?2|neu\\b)"
	regularExpressions[132] = "[023](\\D+8)?\\D+(c[- ]?erb[- b]{0,2}2|her[- ]?2|neu\\b)"
	regularExpressions[133] = "[345678](\\D+8)?\\D+(c[- ]?erb[- b]{0,2}2|her[- ]?2|neu\\b)"
	regularExpressions[134] = "[45678](\\D+8)?\\D+(c[- ]?erb[- b]{0,2}2|her[- ]?2|neu\\b)"
	regularExpressions[135] = "\\b(PR\\b|RP\\b|progest)\\D+0 %\\D+\\bpositi"
	regularExpressions[136] = "\\b(PR\\b|RP\\b|progest).*\\bn[ée]gati"
	regularExpressions[137] = "\\b(PR\\b|RP\\b|progest)\\D*[345678]"
	regularExpressions[138] = "\\b(PR\\b|RP\\b|progest)\\D*[45678]"
	regularExpressions[139] = "\\b(PR\\b|RP\\b|progest)\\D*[02]"
	regularExpressions[140] = "\\b(PR\\b|RP\\b|progest).*\\b(niet|geen|pas|ne|aucune?|absence)\\b"
	regularExpressions[141] = "\\b(niet|geen|pas|ne|aucune?|absence)\\b.*\\b(PR\\b|RP\\b|progest)"
	regularExpressions[142] = "\\berbb\\b"
	regularExpressions[143] = "\\boncogène\\b"
	regularExpressions[144] = "\\bgène\\b"
	regularExpressions[145] = "\\b(onco)?g[èe]ne\\b"
	regularExpressions[146] = "\\b(onco)?g[èe]{1,2}ne?\\b"
	regularExpressions[147] = "\\bcomplète\\b"
	regularExpressions[148] = "\\bcompl[eè]{1,2}te?\\b"
	regularExpressions[149] = "\\bforte\\b"
	regularExpressions[150] = "\\b(forte|sterke)\\b"
	regularExpressions[151] = "\\b(forte(ment)?|sterke?)\\b"
	regularExpressions[152] = "\\bsterk\\b"
	regularExpressions[153] = "\\bsterke\\b"
	regularExpressions[154] = "\\bsterke?\\b"
	regularExpressions[155] = "\\b4b5\\b"
	regularExpressions[156] = "\\btrois\\b"
	regularExpressions[157] = "\\bsuivra\\b"
	regularExpressions[158] = "\\baux\\b"
	regularExpressions[159] = "\\b2008\\b"
	regularExpressions[160] = "\\bgoed\\b"	
	regularExpressions[161] = "\\bgoede\\b"	
	regularExpressions[162] = "\\bgoede?\\b"	
	regularExpressions[163] = "\\bcomportant\\b"	
	regularExpressions[164] = "\\bsentinelklier\\b"	
	regularExpressions[165] = "\\bontvingen\\b"	
	regularExpressions[166] = "\\btravées\\b"	
	regularExpressions[167] = "\\bpeau\\b"	
	regularExpressions[168] = "\\bpositieve\\b"	
	regularExpressions[169] = "\\bcadherine\\b"	
	regularExpressions[170] = "\\bpourcentage\\b"
	regularExpressions[171] = "(\\bposi.*\\bcontr|\\bcontr.*\\bposi)"
	regularExpressions[172] = "\\bpathologie\\b"	
	regularExpressions[173] = "\\birs\\b"
	regularExpressions[174] = "(\\b(ER|RO)\\b|strog[èeé]{1,2}n)"
	regularExpressions[175] = "\\b(PR\\b|RP\\b|progest)"
	regularExpressions[176] = "\\b(ge?)m[ée]tastas"
	regularExpressions[177] = "(?<![0-9a-zA-Z])0(?![0-9a-zA-Z])"
	regularExpressions[178] = "(?<![0-9a-zA-Z])1(?![0-9a-zA-Z])"
	regularExpressions[179] = "(?<![0-9a-zA-Z])2(?![0-9a-zA-Z])"
	regularExpressions[180] = "(?<![0-9a-zA-Z])3(?![0-9a-zA-Z])"
	
	regexProtocolsSum = matrix(0, length(protocols), length(regularExpressions))
	for (j in 1:length(regularExpressions)){
		regexProtocolsSum[,j] = unlist(lapply(gregexpr(regularExpressions[j], protocols, ignore.case = T, perl = T), function(x) sum(x > -1)))
	}
	colnames(regexProtocolsSum) = paste0("regexProtocolsSum", 1:length(regularExpressions))

	Sys.sleep(0.01)
	print("5")
	print(Sys.time())
	flush.console()
	
	regexCombinations = matrix(0, length(protocols), length(regularExpressions))
	min0123 = apply(cbind(regexProtocolsSum[,177], regexProtocolsSum[,178], regexProtocolsSum[,179], regexProtocolsSum[,180]),1,min)
	regexCombinations[,28] = regexProtocolsSum[,177] - min0123

	colnames(regexCombinations) = paste0("regexCombinations", 1:length(regularExpressions))

	Sys.sleep(0.01)
	print("6")
	print(Sys.time())
	flush.console()
	
	# Word-based features

	Sys.sleep(0.01)
	print("7")
	print(Sys.time())
	flush.console()
	
	refWords = list()
	refWords[[1]] = c("c-erbb-2", "score", "2+")
	refWords[[2]] = c("c-erbb-2", "score", "0", "volgens","cap", "asco")
	refWords[[3]] = c("her-2neu", "facteur", "de", "pronostic", "négatif")
	refWords[[4]] = c("4", "her2-overexpressie", "score", "3", "op", "3", "positief")
	refWords[[5]] = c("résultat", "2=", "à", "3+", "focalement")
	refWords[[6]] = c("score", "3+", "sterk", "positief", "fish", "volgt")
	refWords[[7]] = c("neu", "oncogène", "nette", "surexpression", "fish", "en", "cours")
	refWords[[8]] = c("résultat", "3+")
	refWords[[9]] = c("expression", "du", "c-erbb-2", "score", "++", "+++", "résultat", "considéré", "comme", "ambigu", "en", "ce", "qui", "concerne", "la", "probabilité", "de", "réponse", "aux", "inhibiteurs", "de", "her2", "plus", "de", "10", "%", "de", "cellules", "malignes", "dont", "le", "marquage", "membranaire", "est", "complet", "intensité", "++", "+++")
	refWords[[10]] = c("c-erbb-2", "score", "2+", "focaal", "3+", "volgens", "cap", "asco", "guidelines", "van", "2013")
	refWords[[11]] = c("erbb-2", "neu", "oncoprotein", "positief")
	refWords[[12]] = c("cerb", "score", "1-2", "het", "staal", "wrordt", "doorgestuurd", "naar", "het", "jessa", "ziekenhuis", "te", "hasselt", "voor", "fish-bepaling")
	refWords[[13]] = c("c-erbb-2", "score", "1+", "focaal", "2+", "volgens", "cap", "asco", "guidelines", "van")
	refWords[[14]] = c("her2", "score", "1-2", "twijfelachtig", "fish", "negatief")
	refWords[[15]] = c("4", "her2-overexpressie", "score", "2", "fish", "analyse", "werd", "gevraagd")
	refWords[[16]] = c("cerb", "2", "score", "1-2", "materiaal", "werd", "doorgestuurd", "voor", "aanvullende", "fish-test")
	refWords[[17]] = c("3", "oncoprotéine", "c-erbb-2", "her-2", "neu", "score", "1+", "à", "2+")
	refWords[[18]] = c("4", "her2-overexpressie", "score", "2", "fish-analyse", "volgt")
	refWords[[19]] = c("4", "her2-overexpressie", "2", "te", "herhalen", "op", "het", "resctiestuk")
	refWords[[20]] = c("l'oncogène", "neu", "portant", "sur", "quelques", "glandes", "est", "par", "ailleurs", "négatif")
	refWords[[21]] = c("résultat", "0")
	refWords[[22]] = c("-CerB2", "negatief")

	JSMax = matrix(0, length(protocols), length(refWords))
	for (i in 1:length(protocols)){
		protocolsWords = lapply(tolower(protocolsSentences[[i]]), function(x) strsplit(x, "[] \\(\\):\\.,\\/\\*\t]+")[[1]])
		if (length(protocolsWords) > 0){
			for (j in 1:length(refWords)){
				JS = unlist(lapply(protocolsWords, function(x) length(intersect(refWords[[j]], x))/(length(union(refWords[[j]], x)) + 0.01)))
				JSMax[i,j] = max(JS)
			}
		}
	}
	colnames(JSMax) = paste0("JSMax", 1:length(refWords), sep = "")

	Sys.sleep(0.01)
	print("8")
	print(Sys.time())
	flush.console()

	features = cbind(isMax0, regexProtocolsSum, JSMax)

	return(features)
}
