# Supplementary material for: Machine Learning-Based Extraction of Breast Cancer Receptor Status From Bilingual Free-Text Pathology Reports
Source: Front Digit Health. 2021 Aug 17;3:692077. doi: 10.3389/fdgth.2021.692077 (PMC8522027; doi:10.3389/fdgth.2021.692077)
Supplement: Supplementary file 1 [file Data_Sheet_1.zip › Auxiliary files/extractFeaturesERPRHER2Final.r]

extractFeatures = function(protocols, cleanProtos, dtm){
# AP (5/9/18): This function extract various kind of features from protocols. 
# Those features should then be fed to a machine learning algorithm.
# Inputs:
# - protocols: a vector of protocols
# - cleanProtos: a Boolean, indicating whether strings such as "1+2" and "1+2+3" should be normalized. (See first "if" below.)
# - dtm: a Boolean, indicating whether the document-term matrix should be extracted
# Output: a matrix of features, with as much rows as protocols, and as much columns as features
	
	Sys.sleep(0.01)
	print("1")
	print(Sys.time())
	flush.console()

	if (cleanProtos){
		# Remove strings causing false positives for HER2
		protocols = gsub("\\d+ *\\+ *\\d+ *\\+ *\\d+", "[X+Y+Z]", protocols)
		protocols = gsub("\\d+ *\\+ *\\d+", "[X+Y]", protocols)
		protocols = gsub("\\-\\n", "négatif\\n", protocols)
	} else { # Convert roman numbers for ER and PR
		protocols = gsub("score\\s+\\bO\\b", "score 0", protocols, ignore.case = T)
		protocols = gsub("score\\s+\\bI\\b", "score 1", protocols, ignore.case = T)
		protocols = gsub("score\\s+\\bII\\b", "score 2", protocols, ignore.case = T)
		protocols = gsub("score\\s+\\bIII\\b", "score 3", protocols, ignore.case = T)
		protocols = gsub("score\\s+\\bIV\\b", "score 4", protocols, ignore.case = T)
		protocols = gsub("score\\s+\\bV\\b", "score 5", protocols, ignore.case = T)
		protocols = gsub("score\\s+\\bVII\\b", "score 6", protocols, ignore.case = T)
		protocols = gsub("score\\s+\\bVII\\b", "score 7", protocols, ignore.case = T)
		protocols = gsub("score\\s+\\bVIII\\b", "score 8", protocols, ignore.case = T)
	}

	# Protocol-based features
	isHER2 = grepl("\\bHER2\\b", protocols, ignore.case = FALSE)
	isIHC = grepl("\\bIHC\\b", protocols, ignore.case = FALSE)
	isERB2 = grepl("\\bERB2\\b", protocols, ignore.case = FALSE)
	is1Plus = grepl("1\\+", protocols, ignore.case = FALSE)
	is2Plus = grepl("2\\+", protocols, ignore.case = FALSE)
	is3Plus = grepl("3\\+", protocols, ignore.case = FALSE)
	isPlus = grepl("\\+", protocols, ignore.case = FALSE)
	isPlusPlus = grepl("\\+\\+", protocols, ignore.case = FALSE)
	isPlusPlusPlus = grepl("\\+\\+\\+", protocols, ignore.case = FALSE)
	is2PlusOrIsPlusPlus = is2Plus | isPlusPlus

	isPlusPlusBis = grepl("[^\\+]\\+\\+(?!\\+)", protocols, ignore.case = FALSE, perl = T)
	is2PlusOrIsPlusPlusBis = is2Plus | isPlusPlusBis

	# Extract HER2/CEP17 ratio
	captureHER2 = "her2[^0-9]+([0-9]+[\\.,][0-9]+)"
	captureCEP17 = "cep[ -]?17[^0-9]+([0-9]+[\\.,][0-9]+)"
	captureRatio = "her2\\s*\\/\\s*cep[ -]?17[^0-9]+([0-9][\\.,][0-9]+)"
	# captureRatio = "her2\\/cep[ -]?17[^\\d]+(\\d\\.\\d+)" # Captures all the chain, for an unknown reason
	captureHScore = "(\\d{1,3})\\/300"
	captureAllred = "([02345678])\\/8"
	matchesHER2 = gregexpr(captureHER2 , protocols, ignore.case = T, perl = T)
	matchesCEP17 = gregexpr(captureCEP17 , protocols, ignore.case = T, perl = T)
	matchesRatio = gregexpr(captureRatio, protocols, ignore.case = T, perl = T)
	matchesHScore = gregexpr(captureHScore, protocols, ignore.case = T, perl = T)
	matchesAllred = gregexpr(captureAllred, protocols, ignore.case = T, perl = T)
	ratio = rep(0, length(protocols))
	HER2signals = rep(0, length(protocols))
	CEP17signals = rep(0, length(protocols))
	HScore = rep(0, length(protocols))
	Allred = rep(0, length(protocols))
	for (i in 1:length(protocols)){ # For all protocols
		if (matchesRatio[[i]][1] == -1){ # If the regex did not find anything
			ratio[i] = -1
		} else {
			iStart = attr(matchesRatio[[i]], "capture.start")[1,] # Start of first match
			lengthCapture = attr(matchesRatio[[i]], "capture.length")[1,] # Length of first match
			ratio[i] = as.numeric(gsub(",",".",substr(protocols[i], iStart, iStart + lengthCapture - 1)))
		}
		if (matchesHER2[[i]][1] == -1){ # If the regex did not find anything
			HER2signals[i] = -1
		} else {
			iStart = attr(matchesHER2[[i]], "capture.start")[1,] # Start of first match
			lengthCapture = attr(matchesHER2[[i]], "capture.length")[1,] # Length of first match
			HER2signals[i] = as.numeric(gsub(",",".",substr(protocols[i], iStart, iStart + lengthCapture - 1)))
		}
		if (matchesCEP17[[i]][1] == -1){ # If the regex did not find anything
			CEP17signals[i] = -1
		} else {
			iStart = attr(matchesCEP17[[i]], "capture.start")[1,] # Start of first match
			lengthCapture = attr(matchesCEP17[[i]], "capture.length")[1,] # Length of first match
			CEP17signals[i] = as.numeric(gsub(",",".",substr(protocols[i], iStart, iStart + lengthCapture - 1)))
		}
		if (matchesHScore[[i]][1] == -1){ # If the regex did not find anything
			HScore[i] = -1
		} else {
			iStart = attr(matchesHScore[[i]], "capture.start")[1,] # Start of first match
			lengthCapture = attr(matchesHScore[[i]], "capture.length")[1,] # Length of first match
			HScore[i] = as.numeric(substr(protocols[i], iStart, iStart + lengthCapture - 1))
		}
		if (matchesAllred[[i]][1] == -1){ # If the regex did not find anything
			Allred[i] = -1
		} else {
			iStart = attr(matchesAllred[[i]], "capture.start")[1,] # Start of first match
			lengthCapture = attr(matchesAllred[[i]], "capture.length")[1,] # Length of first match
			Allred[i] = as.numeric(substr(protocols[i], iStart, iStart + lengthCapture - 1))
		}
	}
	isRatioOver2 = ratio >= 2
	isRatioUnder2 = ratio < 2 & ratio > 0
	isHER2SignalsOver6 = HER2signals >= 6
	isHER2SignalsUnder4 = HER2signals < 4 & HER2signals > 0
	isHER2SignalsBetween4And6 = HER2signals >= 4 & HER2signals < 6
	isNegSignalsRatio = isRatioUnder2 & isHER2SignalsUnder4 
	isEquSignalsRatio = isRatioUnder2 & isHER2SignalsBetween4And6
	isPosSignalsRatio = (isRatioUnder2 & isHER2SignalsOver6) | isRatioOver2
	isHScoreUnder100 = HScore > 0 & HScore <= 100
	isHScoreOver100 = HScore > 100
	isAllredUnder2 = Allred > 0 & Allred <= 2
	isAllredUnder3 = Allred > 0 & Allred <= 3
	isAllredOver3 = Allred > 3
	isAllredOver2 = Allred > 2

	# Extract HER2/CEP17 ratio (version 2)
	matchesNumber = gregexpr("[0-9]+[\\.,][0-9]{1,2}(?!\\s?(x|uur|cm|mm))", protocols, ignore.case = F, perl = T)
	numbers = regmatches(protocols, matchesNumber)
	her2 = rep(-1, length(protocols))
	cep17 = rep(-1, length(protocols))
	ratio = rep(-1, length(protocols))
	for (i in 1:length(protocols)){
		if (length(numbers[[i]]) >= 3){ # If at least three numbers found in the protocol
			c = as.numeric(gsub(",",".",numbers[[i]]))
			d = c%*%t(c) # Build a matrix containing the products of all pairs of numbers
			d[lower.tri(d, T) == T] = -1 # Only keep the upper diagonal
			ind = lapply(c, function(x) which(x - 0.1 < d & d < x + 0.1, arr.ind = T)) # Finds ind such that c[j] == c[ind[[j]][1,1]]*c[ind[[j]][1,2]] 	
			for (j in 1:length(ind)){
				if (nrow(ind[[j]]) > 0){
					if (min(c(j, ind[[j]][1,1], ind[[j]][1,2])) + 2 == max(c(j, ind[[j]][1,1], ind[[j]][1,2]))){ # The indices must follow each other
						her2[i] = c[j]
						cep17[i] = c[ind[[j]][1,1]] # Assumption: the CEP17 count comes first
						ratio[i] = c[ind[[j]][1,2]]
					}
				}
			}
		}
	}	
	isRatioOver2Bis = ratio >= 2
	isRatioUnder2Bis = ratio < 2 & ratio > 0
	isHER2SignalsOver6Bis = her2 >= 6
	isHER2SignalsUnder4Bis = her2 < 4 & her2 > 0
	isHER2SignalsBetween4And6Bis = her2 >= 4 & her2 < 6
	isCEP17Over2Bis = cep17 >= 2
	isCEP17Under2Bis = cep17 < 2 & cep17 > 0
	isNegSignalsRatioBis = isRatioUnder2Bis & isHER2SignalsUnder4Bis
	isEquSignalsRatioBis = isRatioUnder2Bis & isHER2SignalsBetween4And6Bis
	isPosSignalsRatioBis = (isRatioUnder2Bis & isHER2SignalsOver6Bis) | isRatioOver2Bis

	# Extract Allred score
	a = gregexpr("(?<!\\w)([0-5])(?:\\D8)?\\D+(?<!\\w)([0-5])(?:\\D8)?\\D+(?<!\\w)([0-8])(?:\\D8)?", protocols, ignore.case = F, perl = T)
	toKeep = vector("list", length(protocols)) # Contains the indices of the matches for which the sum is consistent
	numericExtr = vector("list", length(protocols)) # Contains the extracted numbers
	sumScore = rep(-1, length(protocols)) # Contains the median of the extracted numbers
	for (i in 1:length(a)){
		mat = attr(a[[i]], "capture.start")
		matSubstr = matrix(as.numeric(mapply(function(x) substr(protocols[i], x, x), mat)), nrow = nrow(mat), ncol = ncol(mat))
		toKeep[[i]] = which(matSubstr[,1] + matSubstr[,2] == matSubstr[,3])
		numericExtr[[i]] = matSubstr[matSubstr[,1] + matSubstr[,2] == matSubstr[,3],]
		sumScore[i] = median(matSubstr[matSubstr[,1] + matSubstr[,2] == matSubstr[,3],3])
	}
	b = regmatches(protocols, a)
	# lapply(1:length(b), function(x) b[[x]][toKeep[[x]]])
	sumScore[is.na(sumScore)] = -1

	isAllredUnder2Bis = sumScore > 0 & sumScore <= 2
	isAllredUnder3Bis = sumScore > 0 & sumScore <= 3
	isAllredOver3Bis = sumScore > 3
	isAllredOver2Bis = sumScore > 2

	# Position features
	last0 = unlist(lapply(gregexpr("(?<!\\d)0(?!\\d)", protocols, perl = T), max))
	n0 = unlist(lapply(gregexpr("(?<!\\d)0(?!\\d)", protocols, perl = T), function(x) sum(x > 0)))
	last1Plus = unlist(lapply(gregexpr("(?<!\\d)1\\+(?!\\d)", protocols, perl = T), max))
	n1Plus = unlist(lapply(gregexpr("(?<!\\d)1\\+(?!\\d)", protocols, perl = T), function(x) sum(x > 0)))
	last2Plus = unlist(lapply(gregexpr("(?<!\\d)2\\+(?!\\d)", protocols, perl = T), max))
	n2Plus = unlist(lapply(gregexpr("(?<!\\d)2\\+(?!\\d)", protocols, perl = T), function(x) sum(x > 0)))
	last3Plus = unlist(lapply(gregexpr("(?<!\\d)3\\+(?!\\d)", protocols, perl = T), max))
	n3Plus = unlist(lapply(gregexpr("(?<!\\d)3\\+(?!\\d)", protocols, perl = T), function(x) sum(x > 0)))
	matrixLast = cbind(-1, last0, last1Plus, last2Plus, last3Plus)
	whichLast = apply(matrixLast, 1, which.max) - 2
	isLast0 = whichLast == 0
	isLast1Plus = whichLast == 1
	isLast2Plus = whichLast == 2
	isLast3Plus = whichLast == 3
	whichLastNot0 = apply(matrixLast[,c(1,3:5)], 1, which.max) - 1
	isLastNot01Plus = whichLastNot0 == 1
	isLastNot02Plus = whichLastNot0 == 2
	isLastNot03Plus = whichLastNot0 == 3
	matrixN = cbind(0, n0, n1Plus, n2Plus, n3Plus)
	whichMax = apply(matrixN, 1, which.max) - 2
	isMax0 = whichMax == 0
	isMax1Plus = whichMax == 1
	isMax2Plus = whichMax == 2
	isMax3Plus = whichMax == 3
	whichMaxNot0 = apply(matrixN[,c(1,3:5)], 1, which.max) - 1
	isMaxNot01Plus = whichMaxNot0 == 1
	isMaxNot02Plus = whichMaxNot0 == 2
	isMaxNot03Plus = whichMaxNot0 == 3

	Sys.sleep(0.01)
	print("2")
	print(Sys.time())
	flush.console()
	
	# Sentence-based features
	protocolsLines = lapply(protocols, function(x) strsplit(x, "\n")[[1]])

	## Two ways of splitting a line into sentences. 1: using the openNLP package
	# require(openNLP)
	# sentence_token_annotator <- Maxent_Sent_Token_Annotator(language = "en")
	# protocolsSentences = lapply(1:length(protocolsLines), function(x) 
	# 	unlist(lapply(1:length(protocolsLines[[x]]), function(y) 
	# 		paste(as.String(protocolsLines[[x]][y])[annotate(protocolsLines[[x]][y], sentence_token_annotator)], "", sep = ""))))

	## 2: using the homemade function sentences_v2.r
	### Load abbreviations, stored in a separate file
	fabbrev = "abbreviations.csv"
	abbrev <- read.csv(fabbrev, header = TRUE, sep = ";", encoding = "ANSI", stringsAsFactors = F)[ ,1]
	source("sentences_v2.r")
	protocolsSentences = lapply(1:length(protocolsLines), function(x) unlist(lapply(protocolsLines[[x]], function(x) split_sentences(x, abbrev)))) # Slow

	regularExpressions = ""
	regularExpressions[1] = "score\\s*\\+(?!\\+)"
	regularExpressions[2] = "score\\s*\\+\\+(?!\\+)"
	regularExpressions[3] = "score\\s*\\+\\+\\+(?!\\+)"
	regularExpressions[4] = "score\\s*1(?!\\d)"
	regularExpressions[5] = "score\\s*2(?!\\d)"
	regularExpressions[6] = "score\\s*3(?!\\d)"
	regularExpressions[7] = "score[^.\\+]*\\+(?!\\+)"
	regularExpressions[8] = "score[^.\\+]*\\+\\+(?!\\+)"
	regularExpressions[9] = "score[^.\\+]*\\+\\+\\+(?!\\+)"
	regularExpressions[10] = "score[^.\\+]*1(?!\\d)"
	regularExpressions[11] = "score[^.\\+]*2(?!\\d)"
	regularExpressions[12] = "score[^.\\+]*3(?!\\d)"
	regularExpressions[13] = "[^\\+]\\+(?!\\+)"
	regularExpressions[14] = "[^\\+]\\+\\+(?!\\+)"
	regularExpressions[15] = "[^\\+]\\+\\+\\+(?!\\+)"
	regularExpressions[16] = "score[^.\\+]*0(?!\\d)"
	regularExpressions[17] = "score[^.\\+\\d]*0(?!\\d)"
	regularExpressions[18] = "score[^.\\+\\d]*1(?!\\d)"
	regularExpressions[19] = "score[^.\\+\\d]*2(?!\\d)"
	regularExpressions[20] = "score[^.\\+\\d]*3(?!\\d)"
	regularExpressions[21] = "her2\\s*\\+\\+(?!\\+)"
	regularExpressions[22] = "her2-neu\\s*\\+\\+(?!\\+)"
	regularExpressions[23] = "c-erbb2\\s*\\+\\+(?!\\+)"
	regularExpressions[24] = "her2[^.\\+\\d]*\\+\\+(?!\\d)"
	regularExpressions[25] = "her2-neu[^.\\+\\d]*\\+\\+(?!\\d)"
	regularExpressions[26] = "c-erbb2[^.\\+\\d]*\\+\\+(?!\\d)"
	regularExpressions[27] = "(c[- ]?erb[- ]?b?2|her-?2([-\\/]neu)?|neu)[ :]*\\+\\+(?!\\+)"
	regularExpressions[28] = "(c[- ]?erb[- ]?b?2|her-?2([-\\/]neu)?|neu)[ :]*(score)?\\s*\\+\\+(?!\\+)"
	regularExpressions[29] = "(c[- ]?erb[- ]?b?2|her-?2([-\\/]neu)?|neu)[ :]*2"
	regularExpressions[30] = "(c[- ]?erb[- ]?b?2|her-?2([-\\/]neu)?|neu)[ :]*(score)?\\s*2"
	regularExpressions[31] = "(c[- ]?erb[- ]?b?2|her-?2([-\\/]neu)?|neu)[ :]*(2|\\+\\+(?!\\+))"
	regularExpressions[32] = "(c[- ]?erb[- ]?b?2|her-?2([-\\/]neu)?|neu)[ :]*(score)?\\s*(2|\\+\\+(?!\\+))"
	regularExpressions[33] = "\\bfish\\b"
	regularExpressions[34] = "\\b[fs]?ish\\b"	
	regularExpressions[35] = "(c[- ]?erb[- ]?b?2|her-?2([-\\/]neu)?|neu)[ :]*\\+(?!\\+)"
	regularExpressions[36] = "(c[- ]?erb[- ]?b?2|her-?2([-\\/]neu)?|neu)[ :]*(score)?\\s*\\+(?!\\+)"
	regularExpressions[37] = "(c[- ]?erb[- ]?b?2|her-?2([-\\/]neu)?|neu)[ :]*1"
	regularExpressions[38] = "(c[- ]?erb[- ]?b?2|her-?2([-\\/]neu)?|neu)[ :]*(score)?\\s*1"
	regularExpressions[39] = "(c[- ]?erb[- ]?b?2|her-?2([-\\/]neu)?|neu)[ :]*(1|\\+(?!\\+))"
	regularExpressions[40] = "(c[- ]?erb[- ]?b?2|her-?2([-\\/]neu)?|neu)[ :]*(score)?\\s*(1|\\+(?!\\+))"
	regularExpressions[41] = "(c[- ]?erb[- b]{0,2}2|her[- ]?2|neu).*(1|(?<!\\+)\\+(?!\\+))"
	regularExpressions[42] = "(c[- ]?erb[- b]{0,2}2|her[- ]?2|neu).*(2|(?<!\\+)\\+\\+(?!\\+))"
	regularExpressions[43] = "(c[- ]?erb[- b]{0,2}2|her[- ]?2|neu).*(3|(?<!\\+)\\+\\+\\+(?!\\+))"
	regularExpressions[44] = "(c[- ]?erb[- b]{0,2}2|her[- ]?2|neu).*0"
	regularExpressions[45] = "(c[- ]?erb[- b]{0,2}2|her[- ]?2|neu)[^\\d]*0(?!\\.?\\d)"
	regularExpressions[46] = "(c[- ]?erb[- b]{0,2}2|her[- ]?2|neu)[^\\d]*(1(?!\\.?\\d)|(?<!\\+)\\+(?!\\+))"
	regularExpressions[47] = "(c[- ]?erb[- b]{0,2}2|her[- ]?2|neu)[^\\d]*(2(?!\\.?\\d)|(?<!\\+)\\+\\+(?!\\+))"
	regularExpressions[48] = "(c[- ]?erb[- b]{0,2}2|her[- ]?2|neu)[^\\d]*(3(?!\\.?\\d)|(?<!\\+)\\+\\+\\+(?!\\+))"
	regularExpressions[49] = "\\b(pas d|geen\\b|aucun|absence\\b).*\\bamplificati(e|on)\\b"
	regularExpressions[50] = "\\b(er is|il y a)\\b.*\\bamplificati(e|on)\\b"
	regularExpressions[51] = "\\bpositie?(f|ve)\\b"
	regularExpressions[52] = "\\bnegatie?(f|ve)\\b"
	regularExpressions[53] = "(\\b(chirurg|r[ée]s[ée][cq])|ectomie)"
	regularExpressions[54] = "\\b((micro)?biop[ts]|carotte|cnb)"
	regularExpressions[55] = "\\b(cyto|ponction|punctie)"
	regularExpressions[56] = "(biop[ts]|carotte|cnb|c[iy]lind[er]|th?ru ?cut|P1-03116)"
	regularExpressions[57] = "\\b(cyto|ponction|punctie|fnac)"
	regularExpressions[58] = "m[ée]ta(s|\\b)"
	regularExpressions[59] = "(\\b(chirurg|r[ée]s[ée][cq]|pi[èe]ce|excisi|op[ée]rati|recoupe|fils?\\b|draa?d(en)?\\b)|ectomie|stuk|specimen)"
	regularExpressions[60] = "\\b(c[- ]?erb[- b]{0,2}2|her[- ]?2|neu)\\b[^\\.]*\\b(twijfelachtig|douteu|dubi)"
	regularExpressions[61] = "\\b(c[- ]?erb[- b]{0,2}2|her[- ]?2|neu)\\b[^\\.]*\\bn[ée]gatie?"
	regularExpressions[62] = "\\b(c[- ]?erb[- b]{0,2}2|her[- ]?2|neu)\\b[^\\.]*\\bpositi"
	regularExpressions[63] = "(c[- ]?erb[- b]{0,2}2|her[- ]?2|neu)[^\\.]*\\b(twijfelachtig|douteu|dubi)"
	regularExpressions[64] = "(c[- ]?erb[- b]{0,2}2|her[- ]?2|neu)[^\\.]*\\bn[ée]gatie?"
	regularExpressions[65] = "(c[- ]?erb[- b]{0,2}2|her[- ]?2|neu)[^\\.]*\\bpositi"
	regularExpressions[66] = "(c[- ]?erb[- b]{0,2}2|her[- ]?2|neu)[^0123]*0(?!\\.?\\d)"
	regularExpressions[67] = "(c[- ]?erb[- b]{0,2}2|her[- ]?2|neu)[^0123]*(1(?!\\.?\\d)|(?<!\\+)\\+(?!\\+))"
	regularExpressions[68] = "(c[- ]?erb[- b]{0,2}2|her[- ]?2|neu)[^0123]*(2(?!\\.?\\d)|(?<!\\+)\\+\\+(?!\\+))"
	regularExpressions[69] = "(c[- ]?erb[- b]{0,2}2|her[- ]?2|neu)[^0123]*(3(?!\\.?\\d)|(?<!\\+)\\+\\+\\+(?!\\+))"
	regularExpressions[70] = "10\\s*%"
	regularExpressions[71] = "30\\s*%"
	regularExpressions[72] = "(c[- ]?erb[- b]{0,2}2|her[- ]?2|neu)[^\\.]*\\bforte"
	regularExpressions[73] = "(c[- ]?erb[- b]{0,2}2|her[- ]?2|neu)[^\\.]*\\bfort\\b"
	regularExpressions[74] = "(c[- ]?erb[- b]{0,2}2|her[- ]?2|neu\\b)"
	regularExpressions[75] = "\\bcoloration\\b"
	regularExpressions[76] = "\\bcoloration membranaire\\b"
	regularExpressions[77] = "\\bcoloration membranaire incomplète\\b"
	regularExpressions[78] = "\\bcoloration membranaire (in)?complète\\b"
	regularExpressions[79] = "(\\bcoloration|kleuring)\\b"
	regularExpressions[80] = "\\bproportionele score\\b"
	regularExpressions[81] = "\\b(proportionele |verhoudings)score\\b"
	regularExpressions[82] = "\\banti(corps|lichaam|body)\\b"
	regularExpressions[83] = "moins de 10\\s*%"
	regularExpressions[84] = "au moins 10\\s*%"
	regularExpressions[85] = "moins[^\\.0-9]*10\\s*%"
	regularExpressions[86] = "30\\s*%[^\\.0-9]*moins"
	regularExpressions[87] = "\\baangevraagd\\b"
	regularExpressions[88] = "\\bdoorgestuurd\\b"
	regularExpressions[89] = "\\b(anti|clone\\b)"
	regularExpressions[90] = "\\br[ée]sultat[^0123]*0(?!\\.?\\d)"
	regularExpressions[91] = "\\br[ée]sultat[^0123]*(1(?!\\.?\\d)|(?<!\\+)\\+(?!\\+))"
	regularExpressions[92] = "\\br[ée]sultat[^0123]*(2(?!\\.?\\d)|(?<!\\+)\\+\\+(?!\\+))"
	regularExpressions[93] = "\\br[ée]sultat[^0123]*(3(?!\\.?\\d)|(?<!\\+)\\+\\+\\+(?!\\+))"
	regularExpressions[94] = "\\b(douteu(x|se)|twijfelachtige?)\\b"
	regularExpressions[95] = "\\b(amplificati(e|on))\\b"
	regularExpressions[96] = "\\bcep17\\b"
	regularExpressions[97] = "1(\\s)*\\+"
	regularExpressions[98] = "2(\\s)*\\+"
	regularExpressions[99] = "3(\\s)*\\+"
	regularExpressions[100] = "her2\\/cep[ -]?17[^\\d]+(2\\.[2-9]|[3-9])"
	regularExpressions[101] = "(\\bamplificati(e|on)\\b.*\\bn[ée]gatie?(f|ve)\\b|\\bn[ée]gatie?(f|ve)\\b.*\\bamplificati(e|on)\\b)"
	regularExpressions[102] = "(\\bamplificati(e|on)\\b.*\\bpositie?(f|ve)\\b|\\bpositie?(f|ve)\\b.*\\bamplificati(e|on)\\b)"
	regularExpressions[103] = "(\\b(amplificati(e|on)|[fcs]?ish)\\b.*\\bn[ée]gatie?(f|ve)\\b|\\bn[ée]gatie?(f|ve)\\b.*\\b(amplificati(e|on)|[fcs]?ish)\\b)"
	regularExpressions[104] = "(\\b(amplificati(e|on)|[fcs]?ish)\\b.*\\bpositie?(f|ve)\\b|\\bpositie?(f|ve)\\b.*\\b(amplificati(e|on)|[fcs]?ish)\\b)"
	regularExpressions[105] = "\\b(amplificati|(over|sur)-?expressi)(e|on)\\b"
	regularExpressions[106] = "(c?[- ]?erb[- b]{0,2}2?|her[- ]?2|neu\\b)"
	regularExpressions[107] = "(\\b(amplificati(e|on)|[fcs]?ish)\\b.*\\b(demand[ée]|aangevraagd|sera|suivra|zal|en cours|volgt)\\b|\\b(demand[ée]|aangevraagd|sera|suivra|zal|en cours|volgt)\\b.*\\b(amplificati(e|on)|[fcs]?ish)\\b)"
	regularExpressions[108] = "\\bg[eè]ne?\\b"
	group1 = "\\b(amplificati(e|on)|[fcs]?ish)\\b"
	group2 = "\\b(demand[ée]|aangevraagd|sera|suivra|zal|en cours|volgt)\\b"
	group3 = "\\b(niet|geen|pas|ne|aucune?|absence)\\b"
	group123 = paste(group1, group2, group3, sep = ".*")
	group132 = paste(group1, group3, group2, sep = ".*")
	group213 = paste(group2, group1, group3, sep = ".*")
	group231 = paste(group2, group3, group1, sep = ".*")
	group312 = paste(group3, group1, group2, sep = ".*")
	group321 = paste(group3, group2, group1, sep = ".*")
	regularExpressions[109] = paste(group123, group132, group213, group231, group312, group321, sep = "|")
	regularExpressions[110] = "(\\bamplificati(e|on)\\b.*\\b(douteu(x|se)|twijfelachtige?|onbeslist)\\b|\\b(douteu(x|se)|twijfelachtige?|onbeslist)\\b.*\\bamplificati(e|on)\\b)"
	regularExpressions[111] = "((\\b(ER|RO)\\b|strog[èe]{1,2}n).*\\bpositie?(f|ve)\\b|\\bpositie?(f|ve)\\b.*(\\b(ER|RO)\\b|strog[èe]))"
	regularExpressions[112] = "((\\b(ER|RO)\\b|strog[èe]{1,2}n).*\\bn[ée]gatie?(f|ve)\\b|\\bn[ée]gatie?(f|ve)\\b.*(\\b(ER|RO)\\b|strog[èe]))"
	regularExpressions[113] = "(\\b(ER|RO)\\b|strog[èe]{1,2}n)\\D*[345678]"
	regularExpressions[114] = "(\\b(ER|RO)\\b|strog[èe]{1,2}n)\\D*[45678]"
	regularExpressions[115] = "(\\b(ER|RO)\\b|strog[èe]{1,2}n)\\D*[02]"
	regularExpressions[116] = "(\\b(ER|RO)\\b|strog[èe]{1,2}n)\\D*[345678]\\/8"
	regularExpressions[117] = "(\\b(ER|RO)\\b|strog[èe]{1,2}n)\\D*[45678]\\/8"
	regularExpressions[118] = "(\\b(ER|RO)\\b|strog[èe]{1,2}n)\\D*[02]\\/8"
	regularExpressions[119] = "([02])\\/8"
	regularExpressions[120] = "([345678])\\/8"
	regularExpressions[121] = "([45678])\\/8"
	regularExpressions[122] = "((\\b(ER|RO)\\b|strog[èe]{1,2}n).*\\bpositie?[fv]|\\bpositie?[fv].*(\\b(ER|RO)\\b|strog[èe]))"
	regularExpressions[123] = "[02](\\D+8)?\\D+(\\b(PR\\b|RP\\b|progest))"
	regularExpressions[124] = "[023](\\D+8)?\\D+(\\b(PR\\b|RP\\b|progest))"
	regularExpressions[125] = "[345678](\\D+8)?\\D+(\\b(PR\\b|RP\\b|progest))"
	regularExpressions[126] = "[45678](\\D+8)?\\D+(\\b(PR\\b|RP\\b|progest))"
	regularExpressions[127] = "\\b(PR\\b|RP\\b|progest).*\\b(niet|geen|pas|ne|aucune?|absence)\\b.*expr"
	regularExpressions[128] = "\\b(PR\\b|RP\\b|progest)\\D*[345678]\\/8"
	regularExpressions[129] = "\\b(PR\\b|RP\\b|progest)\\D*[45678]\\/8"
	regularExpressions[130] = "\\b(PR\\b|RP\\b|progest)\\D*[02]\\/8"
	regularExpressions[131] = "[02](\\D+8)?\\D+(c[- ]?erb[- b]{0,2}2|her[- ]?2|neu\\b)"
	regularExpressions[132] = "[023](\\D+8)?\\D+(c[- ]?erb[- b]{0,2}2|her[- ]?2|neu\\b)"
	regularExpressions[133] = "[345678](\\D+8)?\\D+(c[- ]?erb[- b]{0,2}2|her[- ]?2|neu\\b)"
	regularExpressions[134] = "[45678](\\D+8)?\\D+(c[- ]?erb[- b]{0,2}2|her[- ]?2|neu\\b)"
	regularExpressions[135] = "\\b(PR\\b|RP\\b|progest)\\D+0 %\\D+\\bpositi"
	regularExpressions[136] = "\\b(PR\\b|RP\\b|progest).*\\bn[ée]gati"
	regularExpressions[137] = "\\b(PR\\b|RP\\b|progest)\\D*[345678]"
	regularExpressions[138] = "\\b(PR\\b|RP\\b|progest)\\D*[45678]"
	regularExpressions[139] = "\\b(PR\\b|RP\\b|progest)\\D*[02]"
	regularExpressions[140] = "\\b(PR\\b|RP\\b|progest).*\\b(niet|geen|pas|ne|aucune?|absence)\\b"
	regularExpressions[141] = "\\b(niet|geen|pas|ne|aucune?|absence)\\b.*\\b(PR\\b|RP\\b|progest)"
	regularExpressions[142] = "\\berbb\\b"
	regularExpressions[143] = "\\boncogène\\b"
	regularExpressions[144] = "\\bgène\\b"
	regularExpressions[145] = "\\b(onco)?g[èe]ne\\b"
	regularExpressions[146] = "\\b(onco)?g[èe]{1,2}ne?\\b"
	regularExpressions[147] = "\\bcomplète\\b"
	regularExpressions[148] = "\\bcompl[eè]{1,2}te?\\b"
	regularExpressions[149] = "\\bforte\\b"
	regularExpressions[150] = "\\b(forte|sterke)\\b"
	regularExpressions[151] = "\\b(forte(ment)?|sterke?)\\b"
	regularExpressions[152] = "\\bsterk\\b"
	regularExpressions[153] = "\\bsterke\\b"
	regularExpressions[154] = "\\bsterke?\\b"
	regularExpressions[155] = "\\b4b5\\b"
	regularExpressions[156] = "\\btrois\\b"
	regularExpressions[157] = "\\bsuivra\\b"
	regularExpressions[158] = "\\baux\\b"
	regularExpressions[159] = "\\b2008\\b"
	regularExpressions[160] = "\\bgoed\\b"	
	regularExpressions[161] = "\\bgoede\\b"	
	regularExpressions[162] = "\\bgoede?\\b"	
	regularExpressions[163] = "\\bcomportant\\b"	
	regularExpressions[164] = "\\bsentinelklier\\b"	
	regularExpressions[165] = "\\bontvingen\\b"	
	regularExpressions[166] = "\\btravées\\b"	
	regularExpressions[167] = "\\bpeau\\b"	
	regularExpressions[168] = "\\bpositieve\\b"	
	regularExpressions[169] = "\\bcadherine\\b"	
	regularExpressions[170] = "\\bpourcentage\\b"
	regularExpressions[171] = "(\\bposi.*\\bcontr|\\bcontr.*\\bposi)"
	regularExpressions[172] = "\\bpathologie\\b"	
	regularExpressions[173] = "\\birs\\b"
	regularExpressions[174] = "(\\b(ER|RO)\\b|strog[èeé]{1,2}n)"
	regularExpressions[175] = "\\b(PR\\b|RP\\b|progest)"
	regularExpressions[176] = "\\b(ge?)m[ée]tastas"
	regularExpressions[177] = "(?<![0-9a-zA-Z])0(?![0-9a-zA-Z])"
	regularExpressions[178] = "(?<![0-9a-zA-Z])1(?![0-9a-zA-Z])"
	regularExpressions[179] = "(?<![0-9a-zA-Z])2(?![0-9a-zA-Z])"
	regularExpressions[180] = "(?<![0-9a-zA-Z])3(?![0-9a-zA-Z])"
	regularExpressions[181] = "(?<![0-9a-zA-Z])1\\+(?![0-9a-zA-Z])"
	regularExpressions[182] = "(?<![0-9a-zA-Z])2\\+(?![0-9a-zA-Z])"
	regularExpressions[183] = "(?<![0-9a-zA-Z])3\\+(?![0-9a-zA-Z])"
	regularExpressions[184] = "\\bcontr[ôo]le\\b"
	regularExpressions[185] = "(\\bpositi(ef|eve|f).*\\bcontr[ôo]le\\b|\\bcontr[ôo]le\\b.*\\bpositi(ef|eve|f))"
	regularExpressions[186] = "\\bfoca(al|lement)"
	regularExpressions[187] = "(c?[- ]?erb[- b]{0,2}2|her[- ]?2|neu)[^\\.]*0(?!\\.?\\d)"
	regularExpressions[188] = "(c?[- ]?erb[- b]{0,2}2|her[- ]?2|neu)[^\\.]*(1(?!\\.?\\d)|(?<!\\+)\\+(?!\\+))"
	regularExpressions[189] = "(c?[- ]?erb[- b]{0,2}2|her[- ]?2|neu)[^\\.]*(2(?!\\.?\\d)|(?<!\\+)\\+\\+(?!\\+))"
	regularExpressions[190] = "(c?[- ]?erb[- b]{0,2}2|her[- ]?2|neu)[^\\.]*(3(?!\\.?\\d)|(?<!\\+)\\+\\+\\+(?!\\+))"
	negations = ("\\b(sans\\b|pas d|indemnes? d|absence d|aucune?\\b|ni\\b|zonder\\b|geen\\b|plaide contre\\b)")
	regularExpressions[191] = "\\b(colorations?|(aan)?kleuring(en)?|(over|sur)expressi(e|on))\\b"
	regularExpressions[192] = paste(negations, regularExpressions[191], sep = "[^\\.]*")
	regularExpressions[193] = "(c?[- ]?erb[- b]{0,2}2|her[- ]?2|neu)[^\\.]*0(?!\\.?\\d)[^\\.]*(1(?!\\.?\\d)|(?<!\\+)\\+(?!\\+))"
	regularExpressions[194] = "(c?[- ]?erb[- b]{0,2}2|her[- ]?2|neu)[^\\.]*(1(?!\\.?\\d)|(?<!\\+)\\+(?!\\+))[^\\.]*(2(?!\\.?\\d)|(?<!\\+)\\+\\+(?!\\+))"
	regularExpressions[195] = "(c?[- ]?erb[- b]{0,2}2|her[- ]?2|neu)[^\\.]*(2(?!\\.?\\d)|(?<!\\+)\\+\\+(?!\\+))[^\\.]*(3(?!\\.?\\d)|(?<!\\+)\\+\\+\\+(?!\\+))"
	regularExpressions[196] = "\\bcontr[ôo]les?\\b"
	regularExpressions[197] = "\\bmammair"
	regularExpressions[198] = "\\bmammaire?s?\\b"
	regularExpressions[199] = "\\b(cel)?(membraa?n[A-z]{3,}|membranaire?)\\b"
	regularExpressions[200] = "\\b5a4|d5f3\\b"
	regularExpressions[201] = "\\bniet-kleincellig\\b"
	regularExpressions[202] = "\\b(niet-kleincellig|nsclc|non à petites cellules)\\b"
	regularExpressions[203] = "\\b(over-?expressie\\b|sur-?expression\\b|sur-?exprim)"
	regularExpressions[204] = "\\b(toont?|tonen)\\b"
	regularExpressions[205] = "\\b(toont?|tonen|montre|montrent)\\b"
	regularExpressions[206] = "\\b(onderzoek(en)?|recherches?)\\b"
	regularExpressions[207] = "\\b(ihc\\b|immuu?n)"
	regularExpressions[208] = "\\b((gen)?translocati(e|on)|(gen)?herschikking|r[ée]arrangement)\\b"
	regularExpressions[209] = "\\b(ad[ée]no-?)?carcinoo?m[ae]?\\b"
	regularExpressions[210] = "\\b(bijkomende?|additionn?ee?l|compl[ée]mentaire?)\\b"
	regularExpressions[211] = "\\bprofie?l\\b"
	regularExpressions[212] = "\\bmol[ée]culaire?\\b"
	regularExpressions[213] = "\\bp[ -]?40\\b"
	regularExpressions[214] = "\\b(demand[ée]|aangevraagd|word(t|en)|sera|suivra|zal|opgestuurd|envoyé|en cours|volg(t|en))\\b"
	regularExpressions[215] = paste("\\balk1?\\b", regularExpressions[214], sep = "[^.]*")
	regularExpressions[216] = "(\\balk1?\\b[^.]*\\bpositie?[fv]|\\bpositie?[fv][^.]*\\balk1?\\b)"
	regularExpressions[217] = "(\\balk1?\\b[^.]*\\bn[ée]gatie?[fv]|\\bn[ée]gatie?[fv][^.]*\\balk1?\\b)"
	regularExpressions[218] = "(\\balk1?\\b[^.]*\\b(faible|zwak)|\\b(faible|zwak)[^.]*\\balk1?\\b)"
	regularExpressions[219] = "(\\balk1?\\b[^.]*\\b(non[- ]contributi|niet contributie)|\\b(non[- ]contributi|niet contributie)[^.]*\\balk1?\\b)"
	regularExpressions[220] = paste("\\balk1?\\b", regularExpressions[207], regularExpressions[214], sep = "[^.]*")
	regularExpressions[221] = "\\balk1?\\-[^1]"
	regularExpressions[222] = paste(negations, regularExpressions[191], "\\balk1?", sep = "[^.]*")
	regularExpressions[223] = "alk1?[^.]*(te weinig|dubieuse?|dubious|aspecifieke?|insuffisant|épuisé|uitgeput)"
	regularExpressions[224] = "\\b(colorations?|(aan)?kleuring(en)?|(over|sur)?expressi(e|on))\\b[^\\n]*alk1?"
	regularExpressions[225] = paste(negations, regularExpressions[224], sep = "[^\\n]*")
	regularExpressions[226] = "\\balk1?[^0123]*?2\\s*\\+"
	regularExpressions[227] = "\\balk1?[^\\n]*\\bniet (aangevraagd|uitgevoerd)"
	regularExpressions[228] = "\\b(5a4|d5f3|alk1?)\\b"
	regularExpressions[229] = "\\begfr[^0123]*?2\\s*\\+"
	regularExpressions[230] = paste("\\egfr\\b", regularExpressions[214], sep = "[^.]*")
	regularExpressions[231] = "(\\begfr\\b[^.]*\\bpositie?[fv]|\\bpositie?[fv][^.]*\\egfr\\b)"
	regularExpressions[232] = "(\\begfr\\b[^.]*\\bn[ée]gatie?[fv]|\\bn[ée]gatie?[fv][^.]*\\begfr\\b)"
	regularExpressions[233] = "(\\begfr\\b[^.]*\\b(faible|zwak)|\\b(faible|zwak)[^.]*\\begfr\\b)"
	regularExpressions[234] = "(\\begfr\\b[^.]*\\b(non[- ]contributi|niet contributie)|\\b(non[- ]contributi|niet contributie)[^.]*\\begfr\\b)"
	regularExpressions[235] = paste("\\begfr\\b", regularExpressions[207], regularExpressions[214], sep = "[^.]*")
	regularExpressions[236] = "\\begfr\\-[^1]"
	regularExpressions[237] = paste(negations, regularExpressions[191], "\\begfr", sep = "[^.]*")
	regularExpressions[238] = "egfr[^.]*(te weinig|dubieuse?|dubious|aspecifieke?|insuffisant|épuisé|uitgeput)"
	regularExpressions[239] = "\\b(colorations?|(aan)?kleuring(en)?|(over|sur)expressi(e|on))\\b[^\\n]*egfr"
	regularExpressions[240] = paste(negations, regularExpressions[224], sep = "[^\\n]*")
	regularExpressions[241] = "\\begfr[^\\n]*\\bniet (aangevraagd|uitgevoerd)"
	regularExpressions[242] = "\\balk1?[^0123]*?egfr[^0123]*?2\\s*\\+"
	regularExpressions[243] = "\\b((non|pas|niet)[ -]contributi|dispar|r[ée]sid|licht|(be)?moeilijk|gering|niet beoordee?l|onvoldoend|(niet |on)mogelijk|aspecifiek|te klein|adequaa?t|tracht|quelqu|niet informatie|[ée]puis|rare|(tumor)?mat[ée]ri[ae]{1,2}l|zwak|uitgeput|matig|rest|équivoque)"
	regularExpressions[244] = "\\balk1?\\b[^.A-z]*?\\b(\\+|positie?[fv])"
	regularExpressions[245] = "\\balk1?\\b[^.A-z]*?\\b(\\-|n[ée]gatie?[fv])"
	regularExpressions[246] = negations
	regularExpressions[247] = "\\balk1?"
	regularExpressions[248] = "\\b(\\+|positie?[fv])"
	regularExpressions[249] = group1
	regularExpressions[250] = "\\b((gen)?translocati(e|on)|(gen)?herschikking|r[ée]arrangement|mutati(e|on))\\b"
	regularExpressions[251] = "\\b(\\-|n[ée]gatie?[fv])"
	regularExpressions[252] = "\\begf"
	regularExpressions[253] = "\\b(colorations?|(aan)?kleuring(en)?|(over|sur|eiwit)expressi(e|on)|immuu?n[oe]?r[ée]a[gc])\\b"
	regularExpressions[254] = "\\b(\\-|n[ée]g)"
	regularExpressions[255] = "\\bcytoplasm"
	regularExpressions[256] = "\\bsignifica"
	regularExpressions[257] = "\\b(zwak|faible|incompl|parti[eë]{1,2}l|(ge)?deel[st]?)"
	regularExpressions[258] = "\\b10 ?%"
	regularExpressions[259] = "\\b[1-9][0-9] ?%"
	regularExpressions[260] = "\\b(d[ée]l[ée]ti(e|on)s?|mutati(e|on)s?|gemuteerd|inserti(e|on)s?)\\b"
	regularExpressions[261] = "\\b((ge)?d[ée]tect|aan(ge)too?n|vastgesteld|observ|(terug)?gevonden|pr[ée]sent|[ée]vidence|toont|aanwezig(heid)?)"
	regularExpressions[262] = "\\b(tki|tyrosines? ?kinases?|anti[- ]egfr)\\b"
	regularExpressions[263] = "\\b(gène|gene|gen)\\b"
	regularExpressions[264] = "\\b[A-Z][0-9]{3} ?[A-Z]\\b" # Way of writing EGFR mutations
	regularExpressions[265] = "2[1-9][0-9]{2}" # Way of writing EGFR mutations
	regularExpressions[266] = "\\b(pr\\.?|prof\\.?|professeur|dr\\.?|docteur)\\b"
	regularExpressions[267] = "[0-9] ?%"
	regularExpressions[268] = "\\b(t[ée]moin|contr[oô]le)\\b"
	regularExpressions[269] = "\\b(link|li\\b|gauche\\b)"
	regularExpressions[270] = "\\b(recht|re\\b|droite?\\b)"
	regularExpressions[271] = "(\\bganglions?|klier(en)?|knopen|knoop)\\b"
	regularExpressions[272] = "\\bin[- ]?situ\\b"
	regularExpressions[273] = "\\b(cuta?an[eé]?\\b|peau\\b|huid|foie\\b|lever|long|poumons?\\b|h[eé]pat)"
	regularExpressions[274] = "\\b(r[ée]cidi|rechute)"
	regularExpressions[275] = "\\b(twijfel|[ée]quivo|onbesl)"
	regularExpressions[276] = "(\\b(ER|RO)\\b|strog[èeé]{1,2}n)[^0-9]*?[01]\\s*?\\+\\s*?[01]"
	regularExpressions[277] = "(\\b(ER|RO)\\b|strog[èeé]{1,2}n)\\+"
	
	regexProtocolsSum = matrix(0, length(protocols), length(regularExpressions))
	for (j in 1:length(regularExpressions)){
		regexProtocolsSum[,j] = unlist(lapply(gregexpr(regularExpressions[j], protocols, ignore.case = T, perl = T), function(x) sum(x > -1)))
	}
	colnames(regexProtocolsSum) = paste0("regexProtocolsSum", 1:length(regularExpressions))

	regexProtocolsBinary = regexProtocolsSum > 0
	colnames(regexProtocolsBinary) = paste0("regexProtocolsBinary", 1:length(regularExpressions))

	Sys.sleep(0.01)
	print("3")
	print(Sys.time())
	flush.console()

	matchesPerSentence = lapply(protocolsSentences, function(y) lapply(regularExpressions, function(x) as.numeric(grepl(x, y, ignore.case = T, perl = T)))) # Yields matchesPerSentence[[i]][[j]][k] with i the protocol, j the regex and k the sentence

	Sys.sleep(0.01)
	print("4")
	print(Sys.time())
	flush.console()

	combinationsPerSentence = lapply(matchesPerSentence, function(y) list(
		as.numeric(y[[247]] + y[[207]] + y[[246]] + y[[214]] == 4), # ALK + IHC + negation + demandé
		as.numeric(y[[247]] + y[[208]] == 2), # ALK + translocation,
		as.numeric(y[[247]] + y[[207]] + y[[243]] == 3), # ALK + IHC + non contributif
		as.numeric(y[[247]] + y[[191]] == 2), # ALK + expression
		as.numeric(y[[247]] + y[[207]] + y[[248]] == 3), # ALK + IHC + positif
		as.numeric(y[[247]] + y[[207]] + y[[214]] == 3), # ALK + IHC + demandé
		as.numeric(y[[247]] + y[[249]] + y[[214]] == 3), # ALK + FISH + demandé
		as.numeric(y[[247]] + y[[98]] == 2), # ALK + 2+
		as.numeric(y[[247]] + y[[249]] + y[[243]] == 3), # ALK + FISH + non contributif
		as.numeric(y[[246]] + y[[250]] + y[[247]] == 3), # negation + rearrangement + ALK
		# 10
		as.numeric(y[[247]] + y[[250]] + y[[214]] == 3), # ALK + mutation + volgt
		as.numeric(y[[247]] + y[[249]] + y[[251]] == 3), # ALK + FISH + negatif
		as.numeric(y[[247]] + y[[249]] + y[[207]] == 3), # ALK + FISH + IHC
		as.numeric(y[[247]] + y[[252]] + y[[207]] == 3), # ALK + EGFR + IHC
		as.numeric(y[[247]] + y[[252]] + y[[249]] == 3), # ALK + EGFR + FISH
		as.numeric(y[[252]] + y[[246]] + y[[253]] == 3), # EGFR + negation + expression
		as.numeric(y[[252]] + y[[246]] + y[[248]] == 3), # EGFR + negation + positif
		as.numeric(y[[252]] + y[[251]] + y[[248]] == 3), # EGFR + negatif + positif
		as.numeric(y[[252]] + y[[246]] + y[[256]] == 3), # EGFR + negation + significatif
		as.numeric(y[[252]] + y[[257]] + y[[253]] == 3), # EGFR + faible + expression
		# 20
		as.numeric(y[[252]] + y[[243]] == 2), # EGFR + non contributif
		as.numeric(y[[252]] + y[[258]] == 2), # EGFR + 10 %
		as.numeric(y[[252]] + y[[259]] == 2), # EGFR + >10 %
		as.numeric(y[[252]] + y[[199]] + y[[248]] == 3), # EGFR + membranaire + positif
		as.numeric(y[[252]] + y[[207]] + y[[214]] == 3), # EGFR + IHC + demandé
		as.numeric(y[[252]] + y[[260]] == 2), # EGFR + mutation
		as.numeric(y[[252]] == 1 & y[[260]] == 1 & y[[246]] == 0), # EGFR + mutation + no negation
		as.numeric(y[[252]] + y[[260]] + y[[261]] == 3), # EGFR + mutation + observe
		as.numeric(y[[252]] == 1 & y[[260]] == 1 & y[[261]] == 1 & y[[246]] == 0), # EGFR + mutation + observe + no negation
		as.numeric(y[[252]] + y[[260]] + y[[214]] == 3), # EGFR + mutation + suivra
		# 30
		as.numeric(y[[252]] + y[[207]] + y[[267]] == 3), # EGFR + IHC + %
		as.numeric(y[[252]] + y[[248]] + y[[267]] == 3), # EGFR + positif + %
		as.numeric(y[[252]] + y[[207]] + y[[243]] == 3), # EGFR + IHC + non contributif
		as.numeric(y[[252]] + y[[248]] + y[[251]] == 3), # EGFR + positif + negatif
		as.numeric(y[[249]] + y[[214]] == 2), # FISH + en cours
		as.numeric(y[[269]] + y[[270]] == 2), # gauche + droite
		as.numeric(y[[246]] + y[[272]] == 2), # negation + insitu
		as.numeric(y[[106]] + y[[214]] == 2) # HER2 + en cours
		)) # Yields combinationsPerSentence[[i]][[j]][k] with i the protocol, [[j]] the combination and k the sentence	
	nomCols = c(1:length(regularExpressions), paste0("Cb", 1:length(combinationsPerSentence[[1]])))
	matchesPerSentence = lapply(1:length(protocols), function(i) c(matchesPerSentence[[i]], combinationsPerSentence[[i]]))

	Sys.sleep(0.01)
	print("4b")
	print(Sys.time())
	flush.console()

	regexSentencesSum = matrix(0, length(protocols), length(matchesPerSentence[[1]]))
	regexSentencesMean = matrix(0, length(protocols), length(matchesPerSentence[[1]]))
	regexSentencesWhichMean = matrix(0, length(protocols), length(matchesPerSentence[[1]]))
	regexSentencesWhichMax = matrix(0, length(protocols), length(matchesPerSentence[[1]]))
	regexSentencesWhichMin = matrix(0, length(protocols), length(matchesPerSentence[[1]]))
	regexSentencesWhichMeanRel = matrix(0, length(protocols), length(matchesPerSentence[[1]]))
	regexSentencesWhichMaxRel = matrix(0, length(protocols), length(matchesPerSentence[[1]]))
	regexSentencesWhichMinRel = matrix(0, length(protocols), length(matchesPerSentence[[1]]))
	colnames(regexSentencesSum) = paste0("regexSentencesSum", nomCols)
	colnames(regexSentencesMean) = paste0("regexSentencesMean", nomCols)
	colnames(regexSentencesWhichMean) = paste0("regexSentencesWhichMean", nomCols)
	colnames(regexSentencesWhichMax) = paste0("regexSentencesWhichMax", nomCols)
	colnames(regexSentencesWhichMin) = paste0("regexSentencesWhichMin", nomCols)
	colnames(regexSentencesWhichMeanRel) = paste0("regexSentencesWhichMeanRel", nomCols)
	colnames(regexSentencesWhichMaxRel) = paste0("regexSentencesWhichMaxRel", nomCols)
	colnames(regexSentencesWhichMinRel) = paste0("regexSentencesWhichMinRel", nomCols)
	regexSentencesInWhichTenth = list()
	for (i in 1:10){
		regexSentencesInWhichTenth[[i]] = matrix(0, length(protocols), length(matchesPerSentence[[1]]))
		colnames(regexSentencesInWhichTenth[[i]]) = paste0(paste0("regexSentencesIn", i, "thTenth"), nomCols)
	}

	for (i in 1:length(protocols)){ # For each protocol
		# matchesPerSentence = lapply(regularExpressions, function(x) grepl(x, protocolsSentences[[i]], ignore.case = T, perl = TRUE) + 0)
		# matchesPerSentence = c(matchesPerSentence, list(as.numeric(matchesPerSentence[[221]] + matchesPerSentence[[207]] + matchesPerSentence[[246]] + matchesPerSentence[[214]] == 4))) # ALK IHC niet aangevraagd
		regexSentencesSum[i,] = unlist(lapply(matchesPerSentence[[i]], sum))
		regexSentencesMean[i,] = unlist(lapply(matchesPerSentence[[i]], function(x) sum(x)/(length(x) + 0.01)))
		regexSentencesWhichMean[i,] = unlist(lapply(matchesPerSentence[[i]], function(x) sum(which(x == 1))/(sum(x == 1) + 0.01)))
		regexSentencesWhichMax[i,] = unlist(lapply(matchesPerSentence[[i]], function(x) max(c(0, which(x == 1)))))
		regexSentencesWhichMin[i,] = unlist(lapply(matchesPerSentence[[i]], function(x) min(c(length(protocolsSentences[[i]]), which(x == 1)))))
		regexSentencesWhichMeanRel[i,] = regexSentencesWhichMean[i,]/(length(protocolsSentences[[i]]) + 0.01)
		regexSentencesWhichMaxRel[i,] = regexSentencesWhichMax[i,]/(length(protocolsSentences[[i]]) + 0.01)
		regexSentencesWhichMinRel[i,] = regexSentencesWhichMin[i,]/(length(protocolsSentences[[i]]) + 0.01)
		for (j in 1:10){
			regexSentencesInWhichTenth[[j]][i,] = unlist(lapply(matchesPerSentence[[i]], function(x) sum((which(x == 1) > length(x)*(j - 1)/10) & (which(x == 1) <= length(x)*j/10)) > 0))
		}
	}

	Sys.sleep(0.01)
	print("5")
	print(Sys.time())
	flush.console()
	
	regexCombinations = matrix(0, length(protocols), length(regularExpressions))
	regexCombinations[,1] = regexProtocolsSum[,2] - regexProtocolsSum[,1] - regexProtocolsSum[,3]
	regexCombinations[,2] = regexProtocolsSum[,5] - regexProtocolsSum[,4] - regexProtocolsSum[,6]
	regexCombinations[,3] = regexProtocolsSum[,2] - regexProtocolsSum[,1] - regexProtocolsSum[,3] - regexProtocolsSum[,17]
	regexCombinations[,4] = regexProtocolsSum[,5] - regexProtocolsSum[,4] - regexProtocolsSum[,6] - regexProtocolsSum[,17]
	regexCombinations[,5] = regexProtocolsSum[,14] - regexProtocolsSum[,13] - regexProtocolsSum[,15]
	regexCombinations[,6] = regexProtocolsSum[,2] + regexProtocolsSum[,1] + regexProtocolsSum[,3]
	regexCombinations[,7] = regexProtocolsSum[,5] + regexProtocolsSum[,4] + regexProtocolsSum[,6]
	regexCombinations[,8] = regexProtocolsSum[,2] + regexProtocolsSum[,1] + regexProtocolsSum[,3] + regexProtocolsSum[,17]
	regexCombinations[,9] = regexProtocolsSum[,5] + regexProtocolsSum[,4] + regexProtocolsSum[,6] + regexProtocolsSum[,17]
	regexCombinations[,10] = regexProtocolsSum[,45] + regexProtocolsSum[,46] + regexProtocolsSum[,47] + regexProtocolsSum[,48] # "Background noise"
	regexCombinations[,11] = regexProtocolsSum[,45] - regexCombinations[,10]/4
	regexCombinations[,12] = regexProtocolsSum[,46] - regexCombinations[,10]/4
	regexCombinations[,13] = regexProtocolsSum[,47] - regexCombinations[,10]/4
	regexCombinations[,14] = regexProtocolsSum[,48] - regexCombinations[,10]/4
	regexCombinations[,15] = regexSentencesWhichMaxRel[,103] > regexSentencesWhichMaxRel[,107]
	regexCombinations[,16] = regexSentencesWhichMaxRel[,104] > regexSentencesWhichMaxRel[,107]
	regexCombinations[,17] = (regexSentencesWhichMaxRel[,103] > regexSentencesWhichMaxRel[,107]) | (regexSentencesWhichMaxRel[,104] > regexSentencesWhichMaxRel[,107])
	regexCombinations[,18] = regexSentencesWhichMaxRel[,103] < regexSentencesWhichMaxRel[,107]
	regexCombinations[,19] = regexSentencesWhichMaxRel[,104] < regexSentencesWhichMaxRel[,107]
	regexCombinations[,20] = (regexSentencesWhichMaxRel[,103] < regexSentencesWhichMaxRel[,107]) & (regexSentencesWhichMaxRel[,104] < regexSentencesWhichMaxRel[,107])
	regexCombinations[,21] = regexProtocolsSum[,107] - regexCombinations[,109]
	regexCombinations[,22] = regexProtocolsSum[,140] + regexProtocolsSum[,141]
	regexCombinations[,23] = regexProtocolsSum[,177] + regexProtocolsSum[,178] + regexProtocolsSum[,179] + regexProtocolsSum[,180] # "Background noise"
	regexCombinations[,24] = regexProtocolsSum[,177] - regexCombinations[,23]/4
	regexCombinations[,25] = regexProtocolsSum[,178] - regexCombinations[,23]/4
	regexCombinations[,26] = regexProtocolsSum[,179] - regexCombinations[,23]/4
	regexCombinations[,27] = regexProtocolsSum[,180] - regexCombinations[,23]/4
	min0123 = apply(cbind(regexProtocolsSum[,177], regexProtocolsSum[,178], regexProtocolsSum[,179], regexProtocolsSum[,180]),1,min)
	regexCombinations[,28] = regexProtocolsSum[,177] - min0123
	regexCombinations[,29] = regexProtocolsSum[,178] - min0123
	regexCombinations[,30] = regexProtocolsSum[,179] - min0123
	regexCombinations[,31] = regexProtocolsSum[,180] - min0123
	max0123 = apply(cbind(regexProtocolsSum[,177], regexProtocolsSum[,178], regexProtocolsSum[,179], regexProtocolsSum[,180]),1,max)
	isMax0Ter = regexProtocolsSum[,177] == max0123
	isMax1Ter = regexProtocolsSum[,178] == max0123
	isMax2Ter = regexProtocolsSum[,179] == max0123
	isMax3Ter = regexProtocolsSum[,180] == max0123
	regexCombinations[,32] = regexProtocolsSum[,177] + regexProtocolsSum[,181] + regexProtocolsSum[,182] + regexProtocolsSum[,183] # "Background noise"
	regexCombinations[,33] = regexProtocolsSum[,177] - regexCombinations[,32]/4
	regexCombinations[,34] = regexProtocolsSum[,181] - regexCombinations[,32]/4
	regexCombinations[,35] = regexProtocolsSum[,182] - regexCombinations[,32]/4
	regexCombinations[,36] = regexProtocolsSum[,183] - regexCombinations[,32]/4
	min01Plus2Plus3Plus = apply(cbind(regexProtocolsSum[,177], regexProtocolsSum[,181], regexProtocolsSum[,182], regexProtocolsSum[,183]),1,min)
	regexCombinations[,37] = regexProtocolsSum[,177] - min01Plus2Plus3Plus 
	regexCombinations[,38] = regexProtocolsSum[,181] - min01Plus2Plus3Plus 
	regexCombinations[,39] = regexProtocolsSum[,182] - min01Plus2Plus3Plus 
	regexCombinations[,40] = regexProtocolsSum[,183] - min01Plus2Plus3Plus 
	max01Plus2Plus3Plus = apply(cbind(regexProtocolsSum[,177], regexProtocolsSum[,181], regexProtocolsSum[,182], regexProtocolsSum[,183]),1,max)
	isMax0PlusTer = regexProtocolsSum[,177] == max01Plus2Plus3Plus 
	isMax1PlusTer = regexProtocolsSum[,181] == max01Plus2Plus3Plus 
	isMax2PlusTer = regexProtocolsSum[,182] == max01Plus2Plus3Plus 
	isMax3PlusTer = regexProtocolsSum[,183] == max01Plus2Plus3Plus 
	regexCombinations[,41] = regexProtocolsSum[,183] - min01Plus2Plus3Plus - regexProtocolsBinary[,184]
	regexCombinations[,42] = regexProtocolsSum[,191] - 2*regexProtocolsSum[,192]
	regexCombinations[,43] = (regexSentencesMean[,46] >= 0.007549) & (isLastNot02Plus < 0.5)
	regexCombinations[,44] = (regexSentencesMean[,46] >= 0.007549) & (isLastNot02Plus >= 0.5)
	regexCombinations[,45] = (regexSentencesMean[,46] < 0.007549) & (regexSentencesWhichMeanRel[,74] >= 0.2651)
	regexCombinations[,46] = (regexSentencesMean[,46] < 0.007549) & (regexSentencesWhichMeanRel[,74] < 0.2651)
	regexCombinations[,47] = regexProtocolsSum[,226] - regexProtocolsSum[,229]
	regexCombinations[,48] = (regexSentencesWhichMean[,240] >= 0.1603) & (regexSentencesWhichMaxRel[,228] >= 0.4501)
	regexCombinations[,49] = regexProtocolsSum[,226] - regexProtocolsSum[,242]
	regexCombinations[,50] = regexProtocolsSum[,214] - regexProtocolsSum[,227]
	regexCombinations[,51] = regexProtocolsSum[,175] + regexProtocolsSum[,210] # pr + protocole complementaire
	regexCombinations[,52] = regexProtocolsSum[,266] + regexProtocolsSum[,210] # prof/dr + protocole complementaire
	regexCombinations[,53] = regexProtocolsSum[,252] + regexProtocolsSum[,199] + regexProtocolsSum[,255] # EGFR + membranaire + cytoplasmique
	regexCombinations[,54] = (regexSentencesSum[,234] == 0) & (regexSentencesInWhichTenth[[10]][,175] == 0) & (regexSentencesMean[,210] < 0.1449) # NOT(not contributive) + NOT(Pr in last 10th) + complementaire
	regexCombinations[,55] = (regexSentencesSum[,234] == 0) & (regexSentencesInWhichTenth[[10]][,175] == 0) & (regexSentencesMean[,210] >= 0.1449) # NOT(not contributive) + NOT(Pr in last 10th) + complementaire
	regexCombinations[,56] = (regexSentencesSum[,234] == 0) & (regexSentencesInWhichTenth[[10]][,175] == 1) & (regexProtocolsBinary[,267] == 0) # NOT(not contributive) + Pr in last 10th + NOT(< 10 %)
	regexCombinations[,57] = (regexSentencesSum[,234] == 0) & (regexSentencesInWhichTenth[[10]][,175] == 1) & (regexProtocolsBinary[,267] == 1) # NOT(not contributive) + Pr in last 10th + < 10 %
	regexCombinations[,58] = (regexSentencesInWhichTenth[[10]][,175] == 0) & (regexSentencesMean[,210] < 0.1449) # NOT(Pr in last 10th) + complementaire
	regexCombinations[,59] = (regexSentencesInWhichTenth[[10]][,175] == 0) & (regexSentencesMean[,210] >= 0.1449)  # NOT(Pr in last 10th) + complementaire
	regexCombinations[,60] = (regexSentencesInWhichTenth[[10]][,175] == 1) & (regexProtocolsBinary[,267] == 0) # Pr in last 10th + NOT(< 10 %)
	regexCombinations[,61] = (regexSentencesInWhichTenth[[10]][,175] == 1) & (regexProtocolsBinary[,267] == 1) # Pr in last 10th + < 10 %
	regexCombinations[,62] = (regexCombinations[,46] == 0) & (regexSentencesWhichMeanRel[,172] < 0.8598)
	regexCombinations[,63] = (regexSentencesWhichMeanRel[,142] < 0.8401)
	regexCombinations[,64] = (regexSentencesWhichMaxRel[,174] >= 0.2296) & (regexCombinations[,24] >= 0.25)
	regexCombinations[,65] = (regexSentencesWhichMaxRel[,174] < 0.2296) & (regexSentencesMean[,170] < 0.01408)

	colnames(regexCombinations) = paste0("regexCombinations", 1:length(regularExpressions))

	Sys.sleep(0.01)
	print("6")
	print(Sys.time())
	flush.console()
	
	if (dtm == T){
		require(tm)
		txt <- protocols
		mycorpus <- Corpus(x = VectorSource(txt), readerControl = list(reader = readPlain, language = "english"))
		mydtm <- DocumentTermMatrix(mycorpus, 
			control = list(bounds = list(global = c(0.1*length(protocols), Inf)))) # Words have to occur in at least 10% of the protocols
		# mydtm <- mydtm[, apply(mydtm, 2, sum) > 50] # Obsolete: implemented by using bounds in the line above
	}

	# Word-based features

	Sys.sleep(0.01)
	print("7")
	print(Sys.time())
	flush.console()
	
	refWords = list()
	refWords[[1]] = c("c-erbb-2", "score", "2+")
	refWords[[2]] = c("c-erbb-2", "score", "0", "volgens","cap", "asco")
	refWords[[3]] = c("her-2neu", "facteur", "de", "pronostic", "négatif")
	refWords[[4]] = c("4", "her2-overexpressie", "score", "3", "op", "3", "positief")
	refWords[[5]] = c("résultat", "2=", "à", "3+", "focalement")
	refWords[[6]] = c("score", "3+", "sterk", "positief", "fish", "volgt")
	refWords[[7]] = c("neu", "oncogène", "nette", "surexpression", "fish", "en", "cours")
	refWords[[8]] = c("résultat", "3+")
	refWords[[9]] = c("expression", "du", "c-erbb-2", "score", "++", "+++", "résultat", "considéré", "comme", "ambigu", "en", "ce", "qui", "concerne", "la", "probabilité", "de", "réponse", "aux", "inhibiteurs", "de", "her2", "plus", "de", "10", "%", "de", "cellules", "malignes", "dont", "le", "marquage", "membranaire", "est", "complet", "intensité", "++", "+++")
	refWords[[10]] = c("c-erbb-2", "score", "2+", "focaal", "3+", "volgens", "cap", "asco", "guidelines", "van", "2013")
	refWords[[11]] = c("erbb-2", "neu", "oncoprotein", "positief")
	refWords[[12]] = c("cerb", "score", "1-2", "het", "staal", "wrordt", "doorgestuurd", "naar", "het", "jessa", "ziekenhuis", "te", "hasselt", "voor", "fish-bepaling")
	refWords[[13]] = c("c-erbb-2", "score", "1+", "focaal", "2+", "volgens", "cap", "asco", "guidelines", "van")
	refWords[[14]] = c("her2", "score", "1-2", "twijfelachtig", "fish", "negatief")
	refWords[[15]] = c("4", "her2-overexpressie", "score", "2", "fish", "analyse", "werd", "gevraagd")
	refWords[[16]] = c("cerb", "2", "score", "1-2", "materiaal", "werd", "doorgestuurd", "voor", "aanvullende", "fish-test")
	refWords[[17]] = c("3", "oncoprotéine", "c-erbb-2", "her-2", "neu", "score", "1+", "à", "2+")
	refWords[[18]] = c("4", "her2-overexpressie", "score", "2", "fish-analyse", "volgt")
	refWords[[19]] = c("4", "her2-overexpressie", "2", "te", "herhalen", "op", "het", "resctiestuk")
	refWords[[20]] = c("l'oncogène", "neu", "portant", "sur", "quelques", "glandes", "est", "par", "ailleurs", "négatif")
	refWords[[21]] = c("résultat", "0")
	refWords[[22]] = c("-", "her-2-neu", "absence", "de", "surexpression", "0")
	refWords[[22]] = c("-CerB2", "negatief")
	refWords[[23]] = c("evaluation", "du", "score", "erb2", "dako", "a", "0485", "3", "+", "fish", "en", "cours", "au", "chu")
	refWords[[24]] = c("neu", "oncogène", "absence", "de", "surexpression")
	refWords[[25]] = c("her-2neu", "facteur", "de", "pronostic", "négatif")
	refWords[[26]] = c("evaluation", "du", "score", "erb2", "0")
	refWords[[27]] = c("résultat", "1+", "donc", "négatif")
	refWords[[28]] = c("-", "neu-oncoproteïne", "er", "is", "membraan", "aankleuring", "score", "1", "à", "2", "+")
	refWords[[29]] = c("score", "immunoréactif", "du", "cerb-b2", "++", "à", "+++")
	refWords[[30]] = c("de", "her2", "kleuring", "is", "twijfelachtig", "score", "1+", "à", "2+", "fish", "volgt")
	refWords[[31]] = c("-le", "score", "de", "l'oncoprotéine", "cerb", "2", "her", "2", "neu")
	refWords[[32]] = c("her2-neu+", "fish", "en", "cours")
	refWords[[33]] = c("5&6", "oncoprotéine", "c-erbb-2", "her-2/neu", "score", "2+à", "3+")
	refWords[[34]] = c("-", "interprétation", "du", "c-erbb-2", "intensité", "0", "et", "+", "1", "à", "considérer", "comme", "négatif")
	refWords[[35]] = c("alk", "ihc", "wijst", "erop", "dat", "er", "geen", "overexpressie", "is", "van", "ALK")
	refWords[[36]] = c("dit", "correleert", "in", "ons", "laboratorium", "in", "96.5%", "van", "de", "gevallen", "met", "een", "afwezigheid", "van", "alk", "gentranslokatie")
	refWords[[37]] = c("alk", "fish", "wordt", "bijgevolg", "niet", "meer", "uitgevoerd")
	refWords[[38]] = c("de", "afwezigheid", "van", "gentranslokatie", "betekent", "dat", "de", "tumor", "vermoedelijk", "resistent", "is", "teégen", "alk", "tki", "crizotinib", "behandeling")
	refWords[[39]] = c("alk", "ihc", "-")

	JSSum = matrix(0, length(protocols), length(refWords))
	JSMax = matrix(0, length(protocols), length(refWords))
	JSMin = matrix(0, length(protocols), length(refWords))
	JSMedian = matrix(0, length(protocols), length(refWords))
	for (i in 1:length(protocols)){
		protocolsWords = lapply(tolower(protocolsSentences[[i]]), function(x) strsplit(x, "[] \\(\\):\\.,\\/\\*\t]+")[[1]])
		if (length(protocolsWords) > 0){
			for (j in 1:length(refWords)){
				JS = unlist(lapply(protocolsWords, function(x) length(intersect(refWords[[j]], x))/(length(union(refWords[[j]], x)) + 0.01)))
				JSSum[i,j] = sum(JS)
				JSMax[i,j] = max(JS)
				JSMin[i,j] = min(JS)
				JSMedian[i,j] = median(JS)
			}
		}
	}
	colnames(JSSum) = paste0("JSSum", 1:length(refWords), sep = "")
	colnames(JSMax) = paste0("JSMax", 1:length(refWords), sep = "")
	colnames(JSMin) = paste0("JSMin", 1:length(refWords), sep = "")
	colnames(JSMedian) = paste0("JSMedian", 1:length(refWords), sep = "")

	Sys.sleep(0.01)
	print("8")
	print(Sys.time())
	flush.console()
	
	HU = list()
	regexProtocolsSum95Norm = (regexProtocolsSum[,95] - 0.43)/0.97
	regexSentencesSum104Norm = (regexSentencesSum[,104] - 0.097)/0.35
	HU[[1]] = 1/(1 + exp(-(-21.57 + 214.54*regexProtocolsSum95Norm + 104.73*regexSentencesSum104Norm)))
	HU[[2]] = 1/(1 + exp(-(51.87 - 159.97*regexProtocolsSum95Norm + 439.83*regexSentencesSum104Norm)))
	HU1Norm = (HU[[1]] - 0.2565)/0.437
	regexCombinations20Norm = (regexCombinations[,20] - 0.1636)/0.3701
	regexProtocolsSum103Norm = (regexProtocolsSum[,103] - 0.1722)/0.7377
	geneNorm = (regexProtocolsSum[,144] - 0.1908)/0.4213
	HU[[3]] = 1/(1 + exp(-(-0.4862 + 2.00143*HU1Norm + 0.80938*regexCombinations20Norm)))
	HU[[4]] = 1/(1 + exp(-(1.68072 + 0.66809*HU1Norm + 1.23183*regexCombinations20Norm)))
	HU[[5]] = 1/(1 + exp(-(1.66071 - 8.85512*HU1Norm + 4.96746*regexCombinations20Norm - 2.62793*regexProtocolsSum103Norm)))
	HU[[6]] = 1/(1 + exp(-(1.15219 - 0.55784*HU1Norm + 0.48759*regexCombinations20Norm + 1.07027*regexProtocolsSum103Norm)))
	HU[[7]] = 1/(1 + exp(-(-2.41891 - 0.22945*HU1Norm - 2.84723*regexCombinations20Norm - 0.87918*regexProtocolsSum103Norm)))
	HU[[8]] = 1/(1 + exp(-(-0.33815 + 0.33577*HU1Norm - 0.45549*regexCombinations20Norm - 1.10543*regexProtocolsSum103Norm - 0.07302*geneNorm)))
	HU[[9]] = 1/(1 + exp(-(-11.22425 - 10.46906*HU1Norm + 1.55837*regexCombinations20Norm + 0.04386*regexProtocolsSum103Norm + 5.32281*geneNorm)))
	HU[[10]] = 1/(1 + exp(-(-0.0746 - 4.24256*HU1Norm + 2.38502*regexCombinations20Norm - 0.88743*regexProtocolsSum103Norm + 1.34041*geneNorm)))
	HU[[11]] = 1/(1 + exp(-(2.7082 + 0.75613*HU1Norm + 0.69619*regexCombinations20Norm + 1.02466*regexProtocolsSum103Norm + 6.3533*geneNorm)))
	regexProtocolsBinary124Norm = (regexProtocolsBinary[,124] - 0.6801)/0.4667
	regexSentencesBinary114Norm = (regexProtocolsBinary[,114] - 0.4896)/0.5002
	HU[[12]] = 1/(1 + exp(-(-1.90129 + 1.34762*regexProtocolsBinary124Norm - 1.51976*regexSentencesBinary114Norm)))
	HU[[13]] = 1/(1 + exp(-(0.62908 + 0.00722*regexProtocolsBinary124Norm + 2.02816*regexSentencesBinary114Norm)))
	regexProtocolsBinary74Norm = (regexProtocolsBinary[,74] - 0.88375)/0.3207
	regexProtocolsBinary119Norm = (regexProtocolsBinary[,119] - 0.05875)/0.2353
	HU[[14]] = 1/(1 + exp(-(-0.54741 + 2.33167*regexProtocolsBinary74Norm + 0.5454*regexProtocolsBinary119Norm)))
	HU[[15]] = 1/(1 + exp(-(-1.14027 - 1.33032*regexProtocolsBinary74Norm + 3.16748*regexProtocolsBinary119Norm)))
	regexSentencesWhichMinRel2Norm = (regexSentencesWhichMinRel[,2] - 0.9939)/0.07548
	isMax0Norm = (isMax0 - 0.09934)/0.2991
	HU[[16]] = 1/(1 + exp(-(-7.0466 - 242.06*regexSentencesWhichMinRel2Norm + 15.5147*isMax0Norm)))
	HU[[17]] = 1/(1 + exp(-(-7.9887 + 86.65*regexSentencesWhichMinRel2Norm - 2.2494*isMax0Norm)))
	pathologieNorm = (regexProtocolsSum[,172] - 0.04287)/0.2478
	irsNorm = (regexProtocolsSum[,173] - 0.06289)/0.5113
	HU[[18]] = 1/(1 + exp(-(-0.2976 - 1.4803*pathologieNorm - 2.0482*irsNorm)))
	HU[[19]] = 1/(1 + exp(-(-0.1074 + 0.5253*pathologieNorm + 24.7917*irsNorm)))

	regexSentencesWhichMaxRel113Norm = (regexSentencesWhichMaxRel[,113] - 0.6243)/0.3737
	regexSentencesMean46Norm = (regexSentencesMean[,46] - 0.006132)/0.01419
	HU[[20]] = 1/(1 + exp(-(2540 - 2816.8*regexSentencesWhichMaxRel113Norm - 12.69*regexSentencesMean46Norm)))
	HU[[21]] = 1/(1 + exp(-(6.5158 + 0.32473*regexSentencesWhichMaxRel113Norm + 16.46*regexSentencesMean46Norm)))

	regexSentencesWhichMaxRel252Norm = (regexSentencesWhichMaxRel[,252] - 0.7909)/0.2563
	regexProtocolsBinary16Norm = (regexProtocolsBinary[,16] - 0.06441)/0.2455
	HU[[22]] = 1/(1 + exp(-(8.5177 + 5.1185*regexSentencesWhichMaxRel252Norm + 11.495*regexProtocolsBinary16Norm)))
	HU[[23]] = 1/(1 + exp(-(23.65 + 7.506*regexSentencesWhichMaxRel252Norm + 0.3837*regexProtocolsBinary16Norm)))

	Twop23Norm = (regexSentencesWhichMaxRel[,252] - 0.2011)/0.6957
	regexSentencesMean217Norm = (regexProtocolsBinary[,16] - 0.007924)/0.01396
	HU[[24]] = 1/(1 + exp(-(0.1729 - 29.36*Twop23Norm + 14.2*regexSentencesMean217Norm)))
	HU[[25]] = 1/(1 + exp(-(-55.49 + 14.74*Twop23Norm + 5.092*regexSentencesMean217Norm)))

	regexProtocolsBinary225Norm = (regexProtocolsBinary[,225] - 0.3985)/0.4897
	regexSentencesMean215Norm = (regexSentencesMean[,215] - 0.009958)/0.01351
	HU[[26]] = 1/(1 + exp(-(-0.85 + 0.9753*regexProtocolsBinary225Norm + 0.00922*regexSentencesMean215Norm)))
	HU[[27]] = 1/(1 + exp(-(2.785 + 2.279*regexProtocolsBinary225Norm - 0.1984*regexSentencesMean215Norm)))

	regexCombinations48Norm = (regexCombinations[,20] - 0.3857)/0.4868
	regexProtocolsBinary200Norm = (regexProtocolsBinary[,200] - 0.3427)/0.4747
	HU[[28]] = 1/(1 + exp(-(2.099 + 2.407*regexCombinations48Norm + 0.8339*regexProtocolsBinary200Norm)))
	HU[[29]] = 1/(1 + exp(-(0.8937 + 0.4009*regexCombinations48Norm + 0.0189*regexProtocolsBinary200Norm)))

	regexSentencesIn10thTenth175Norm = (regexSentencesInWhichTenth[[10]][,175] - 0.02613)/0.1595
	regexProtocolsBinary252Norm = (regexProtocolsBinary[,252] - 0.9997)/0.01641
	HU[[30]] = 1/(1 + exp(-(-0.4369 + 0.08429*regexSentencesIn10thTenth175Norm + 1.822*regexProtocolsBinary252Norm)))
	HU[[31]] = 1/(1 + exp(-(-0.334 -2.365*regexSentencesIn10thTenth175Norm - 1.258*regexProtocolsBinary252Norm)))

	regexCombinations46Norm = (regexCombinations[,46] - 0.1144)/0.3184	
	regexSentencesWhichMaxRel106Norm = (regexSentencesWhichMaxRel[,106] - 0.8147)/0.303
	HU[[32]] = 1/(1 + exp(-(-2.578 + 1.357*regexCombinations46Norm - 2.341*regexSentencesWhichMaxRel106Norm)))
	HU[[33]] = 1/(1 + exp(-(-1.032 + 0.06525*regexCombinations46Norm - 1.66*regexSentencesWhichMaxRel106Norm)))

	regexCombinations62Norm = (regexCombinations[,62] - 0.8559)/0.3514	
	regexProtocolsBinary267Norm = (regexProtocolsBinary[,267] - 0.812)/0.391
	HU[[34]] = 1/(1 + exp(-(-4.202 - 1.241*regexCombinations62Norm - 0.5102*regexProtocolsBinary267Norm)))
	HU[[35]] = 1/(1 + exp(-(0.1755 + 0.4122*regexCombinations62Norm + 0.234*regexProtocolsBinary267Norm)))

	HU = do.call(cbind, HU)
	colnames(HU) = paste0("HU", 1:ncol(HU), sep = "")

	features = cbind(isHER2, isIHC, isERB2, isPlus, is2Plus, is3Plus, isPlusPlus, isPlusPlusPlus, is2PlusOrIsPlusPlus, regexSentencesSum, regexSentencesMean, regexSentencesWhichMean,
	regexSentencesWhichMax, regexSentencesWhichMin, regexSentencesWhichMeanRel, regexSentencesWhichMaxRel, regexSentencesWhichMinRel, 
	regexSentencesInWhichTenth[[1]], regexSentencesInWhichTenth[[2]], regexSentencesInWhichTenth[[3]], regexSentencesInWhichTenth[[4]], regexSentencesInWhichTenth[[5]],
	regexSentencesInWhichTenth[[6]], regexSentencesInWhichTenth[[7]], regexSentencesInWhichTenth[[8]], regexSentencesInWhichTenth[[9]], regexSentencesInWhichTenth[[10]],
	isRatioOver2, isRatioUnder2, n0, n1Plus, n2Plus, n3Plus, isLast0, isLast1Plus, isLast2Plus, isLast3Plus, isLastNot01Plus, isLastNot02Plus, isLastNot03Plus, 
	isMax0, isMax1Plus, isMax2Plus, isMax3Plus, isMaxNot01Plus, isMaxNot02Plus, isMaxNot03Plus,
	isPlusPlusBis, is2PlusOrIsPlusPlusBis, isHER2SignalsOver6, isHER2SignalsUnder4, isHER2SignalsBetween4And6, isNegSignalsRatio,
	isEquSignalsRatio, isPosSignalsRatio, isHScoreUnder100, isHScoreOver100, isAllredUnder2, isAllredUnder3, isAllredOver3, isAllredOver2,
	isAllredUnder2Bis, isAllredUnder3Bis, isAllredOver3Bis, isAllredOver2Bis,
	isRatioOver2Bis, isRatioUnder2Bis, isHER2SignalsOver6Bis, isHER2SignalsUnder4Bis, isHER2SignalsBetween4And6Bis, isCEP17Over2Bis, isCEP17Under2Bis,
	isNegSignalsRatioBis, isEquSignalsRatioBis, isPosSignalsRatioBis, 
	regexProtocolsSum, regexProtocolsBinary, regexCombinations, 
	JSSum, JSMax, JSMin, JSMedian, HU,
	min0123, max0123, isMax0Ter, isMax1Ter, isMax2Ter, isMax3Ter, min01Plus2Plus3Plus, max01Plus2Plus3Plus, isMax0PlusTer, isMax1PlusTer, isMax2PlusTer, isMax3PlusTer)
	if (dtm == T){
		features = cbind(as.matrix(mydtm), features)
	}
	return(features)
}
