# Supplementary material for: Machine Learning-Based Extraction of Breast Cancer Receptor Status From Bilingual Free-Text Pathology Reports
Source: Front Digit Health. 2021 Aug 17;3:692077. doi: 10.3389/fdgth.2021.692077 (PMC8522027; doi:10.3389/fdgth.2021.692077)
Supplement: Supplementary file 1 [file Data_Sheet_1.zip › Auxiliary files/featuresDiagnosticProcedure.csv]

feature	mu	sigma
regexSentencesWhichMinRel59	0.561061220751357	0.442965495791445
regexSentencesWhichMeanRel271	0.228731157305497	0.277654255451112
regexSentencesWhichMinRel54	0.55236090378897	0.408302915813753
regexSentencesWhichMinRel56	0.484128879939079	0.396820243160367
regexSentencesIn1thTenth59	0.308093994778068	0.462309557837071
regexSentencesMean57	0.0323521124926812	0.061340649711486
regexSentencesWhichMaxRel56	0.407130782297478	0.373505889553818
regexSentencesIn1thTenth55	0.0678851174934726	0.251877696912638
regexProtocolsBinary179	0.934725848563969	0.247332079659174
regexSentencesIn3thTenth43	0.00522193211488251	0.0721682903741261
regexSentencesMean56	0.0430304696923443	0.0508349599188758
regexSentencesWhichMaxRel59	0.377977678342001	0.39403620213187
regexSentencesWhichMinRel207	0.631914445206422	0.253048687893079
JSMin3	0.000248545079242385	0.00343494956564141
regexSentencesIn2thTenth180	0.323759791122715	0.468521641481033
regexSentencesIn3thTenth163	0.0130548302872063	0.113657953939102
regexSentencesWhichMinRel53	0.609777948428474	0.43905266863243
regexSentencesIn6thTenth195	0.00261096605744125	0.0510976130307596
ponction	0.16710182767624	0.59073448609293
regexSentencesMean194	0.00404692511181334	0.0160121483652822
regexSentencesMean59	0.0587607722492231	0.0826385345970424
regexSentencesIn2thTenth42	0.00261096605744125	0.0510976130307596
regexSentencesIn6thTenth164	0.00522193211488251	0.0721682903741261
regexSentencesWhichMinRel271	0.634585272688768	0.420237862008746
regexSentencesIn6thTenth186	0.0496083550913838	0.217418464305839
regexSentencesIn5thTenth59	0.203655352480418	0.403242364425353
regexSentencesIn3thTenth54	0.221932114882507	0.416089279570219
regexSentencesIn3thTenth79	0.0182767624020888	0.134125660615573
regexSentencesIn2thTenth265	0.0287206266318538	0.167238685019781
regexSentencesIn7thTenth27	0.00522193211488251	0.0721682903741261
regexSentencesIn6thTenth128	0.0130548302872063	0.113657953939102
regexSentencesMean211	0.000473135066971497	0.00416860351036279
regexSentencesIn4thTenth265	0.00261096605744125	0.0510976130307596
regexSentencesSum246	3.5378590078329	3.15946224647098
regexSentencesIn7thTenth91	0.00783289817232376	0.0882716728868824
regexSentencesIn3thTenthCb38	0.00783289817232376	0.0882716728868824
regexSentencesIn7thTenth123	0.0156657963446475	0.124341250815136
regexSentencesIn7thTenth158	0.10443864229765	0.306228768077318
regexSentencesMean106	0.0464219512417329	0.0529402349619439
regexSentencesIn8thTenth57	0.10443864229765	0.306228768077318
regexSentencesIn6thTenth255	0.0548302872062663	0.227946466392916
regexSentencesIn7thTenth32	0.00522193211488251	0.0721682903741261
regexSentencesIn5thTenth115	0.0182767624020888	0.134125660615573
JSMedian3	0.00240598499066698	0.00860836908153845
regexSentencesIn7thTenth188	0.0757180156657963	0.264892438635598
regexSentencesIn4thTenth55	0.120104438642298	0.325508847815885
regexSentencesIn5thTenth48	0.00522193211488251	0.0721682903741261
regexSentencesIn3thTenthCb36	0.00261096605744125	0.0510976130307596
regexSentencesMean54	0.0303659468406758	0.0395043499853753
chromatine	0.151436031331593	0.425670737066432
JSMin31	0.00021748988400177	0.00300575969904732
regexSentencesMean67	0.00600069759714336	0.0160805724989807
regexSentencesIn9thTenth255	0.00522193211488251	0.0721682903741261
regexProtocolsBinary271	0.464751958224543	0.499408423429914
regexSentencesIn1thTenth89	0.00261096605744125	0.0510976130307596
regexSentencesIn7thTenth255	0.0156657963446475	0.124341250815136
regexSentencesIn7thTenth25	0.00261096605744125	0.0510976130307596
JSMedian25	0.00240598499066698	0.00860836908153845
JSMedian5	0.000137346978297804	0.0018981665011606
regexSentencesIn2thTenth45	0.00261096605744125	0.0510976130307596
regexSentencesIn7thTenth22	0.00261096605744125	0.0510976130307596
regexSentencesIn6thTenth129	0.0130548302872063	0.113657953939102
regexSentencesIn1thTenth57	0.0678851174934726	0.251877696912638
regexSentencesIn7thTenth28	0.00522193211488251	0.0721682903741261
regexSentencesIn2thTenth43	0.00261096605744125	0.0510976130307596
regexSentencesIn4thTenth57	0.120104438642298	0.325508847815885
JSMin24	0.000248545079242385	0.00343494956564141
JSMin36	0.000174006401695518	0.00240480807644539
regexSentencesIn7thTenth31	0.00522193211488251	0.0721682903741261
regexSentencesIn2thTenth44	0.00261096605744125	0.0510976130307596
regexSentencesIn2thTenth66	0.00261096605744125	0.0510976130307596
JSMin38	0.000168395102060061	0.00232725863831429
regexSentencesIn7thTenth24	0.00261096605744125	0.0510976130307596
JSMin25	0.000248545079242385	0.00343494956564141
regexSentencesIn2thTenth187	0.00261096605744125	0.0510976130307596
JSMin30	0.000193333288222233	0.00267191004717238
