# Supplementary material for: Machine Learning-Based Extraction of Breast Cancer Receptor Status From Bilingual Free-Text Pathology Reports
Source: Front Digit Health. 2021 Aug 17;3:692077. doi: 10.3389/fdgth.2021.692077 (PMC8522027; doi:10.3389/fdgth.2021.692077)
Supplement: Supplementary file 1 [file Data_Sheet_1.zip › Auxiliary files/featuresER.csv]

feature	mu	sigma
HU35	0.547314439756993	0.135596914105073
regexCombinations65Sub	0.158730158730159	0.365647563964406
JSMax21Sub	0.0132661732200101	0.040515359025857
regexCombinations65	0.0964590964590965	0.295400212094194
regexCombinations28Extract	0.195360195360195	0.654813257261592
isMax0Extract	0.126984126984127	0.333158645575681
regexProtocolsBinary114Sub	0.374847374847375	0.484379289140225
regexProtocolsBinary112Sub	0.0586080586080586	0.235033195353049
JSMax22Extract	0.00776722643212378	0.0407103513481664
regexSentencesWhichMaxRel248Sub	0.260960892237067	0.389358338789327
