# Supplementary material for: Machine Learning-Based Extraction of Breast Cancer Receptor Status From Bilingual Free-Text Pathology Reports
Source: Front Digit Health. 2021 Aug 17;3:692077. doi: 10.3389/fdgth.2021.692077 (PMC8522027; doi:10.3389/fdgth.2021.692077)
Supplement: Supplementary file 1 [file Data_Sheet_1.zip › Auxiliary files/featuresHER2IHC.csv]

feature	mu	sigma
isLastNot01Plus	0.193430656934307	0.39522812226953
isLastNot02Plus	0.16301703163017	0.369606100631887
regexProtocolsBinary45Sub	0.227493917274939	0.419469297370818
isMaxNot02Plus	0.166666666666667	0.372904893072354
is2PlusOrIsPlusPlusBisSub	0.212895377128954	0.409603517338261
isMaxNot03Plus	0.14963503649635	0.356930496635806
regexCombinations43	0.217761557177616	0.412975715820849
regexCombinations62Sub	0.868613138686131	0.338028638593329
regexSentencesWhichMaxRel48	0.0782796963733684	0.237352499027455
regexProtocolsBinary46Sub	0.260340632603406	0.439087616524569
isMaxNot01Plus	0.200729927007299	0.400790269956537
JSMax15Sub	0.0608922538116542	0.0726925776633387
regexProtocolsBinary195Extract	0.0352798053527981	0.184598473451026
regexSentencesWhichMeanRel189Sub	0.339168044158059	0.381521370900625
regexSentencesWhichMaxRel90	0.0412092138792756	0.178974094522638
regexProtocolsBinary175	0.869829683698297	0.336695585601959
regexProtocolsBinary190	0.340632603406326	0.474210506207527
regexSentencesWhichMaxRel13Sub	0.379495859099606	0.425359642400534
regexSentencesWhichMeanRel16	0.250650718385724	0.346769077121672
regexProtocolsSum104	0.125304136253041	0.413083343797819
regexCombinations62	0.868613138686131	0.338028638593329
regexCombinations11Extract	-0.0295012165450122	0.294792595185751
regexSentencesMean14Sub	0.00172287501701653	0.00701545605957249
isPlusSub	0.506082725060827	0.500267390590817
regexProtocolsBinary189	0.615571776155718	0.486755998701477
regexSentencesWhichMaxRel69Sub	0.0832784878224809	0.242359065362319
regexProtocolsBinary94Sub	0.0523114355231144	0.222789884988604
HU4	0.776632109149172	0.131063841464041
isLast0	0.456204379562044	0.498381494525576
regexProtocolsSum11Sub	0.277372262773723	0.584783837435415
regexSentencesWhichMaxRel13	0.624584949962875	0.373739779977991
regexProtocolsBinary188	0.670316301703163	0.470384451260116
regexProtocolsBinary267	0.822384428223844	0.382421489352378
JSMax16Sub	0.0480552004669881	0.0751707213599223
regexSentencesSum45	0.259124087591241	0.544943056331959
regexProtocolsBinary48	0.154501216545012	0.361648589366759
isLast3Plus	0.100973236009732	0.301476717541304
regexSentencesWhichMaxRel94	0.076529752988996	0.235217820273739
cloneSub	0.411192214111922	1.1569927374162
regexProtocolsBinary190Extract	0.118004866180049	0.322810299747489
regexSentencesSum93	0.0097323600973236	0.098231258617486
regexSentencesSum49	0.186131386861314	0.508780273197485
regexSentencesIn8thTenth14Sub	0.0352798053527981	0.184598473451026
regexCombinations38	0.205596107055961	0.486422544176356
regexSentencesIn6thTenth61	0.0097323600973236	0.098231258617486
JSMax11	0.0740098414662162	0.0766493631705276
isMax1TerSub	0.418491484184915	0.493611969485623
regexSentencesWhichMaxRel193Sub	0.104995752945014	0.273866358848955
JSMax12	0.062766688672765	0.0679547127682114
regexSentencesWhichMaxRel106	0.817206599874118	0.288042350614159
JSSum37	0.15201303585876	0.184382951546936
regexSentencesMean255Sub	0.000548483177116586	0.00751984917337434
regexSentencesIn2thTenth206Sub	0.00364963503649635	0.0603385807750887
regexSentencesIn6thTenth80Sub	0.00121654501216545	0.0348790053207578
regexSentencesIn9thTenth178Extract	0.0352798053527981	0.184598473451026
regexSentencesIn10thTenth35	0.00608272506082725	0.0778016026335303
regexSentencesIn7thTenth48	0.0218978102189781	0.146439011828171
regexSentencesIn10thTenth91	0.0097323600973236	0.098231258617486
regexSentencesIn2thTenth125Sub	0.0024330900243309	0.0492963127980456
isLast1Plus	0.170316301703163	0.37613930505953
regexSentencesIn7thTenth153	0.0145985401459854	0.120012268547876
regexSentencesWhichMean257Sub	3.25981448782203	13.6407954665274
regexSentencesWhichMeanRel193Extract	0.0218180428132335	0.130823965016856
regexSentencesIn1thTenth48	0.00364963503649635	0.0603385807750887
regexSentencesWhichMax90	3.61192214111922	16.0559012476965
regexSentencesIn10thTenth193	0.0231143552311436	0.150358188862828
JSMax3Extract	0.0286839151709202	0.094982545233375
regexSentencesIn7thTenth54Extract	0.0024330900243309	0.0492963127980456
regexSentencesWhichMean212Extract	0.0657261499109928	1.49084406498514
regexSentencesWhichMean252Extract	0.13008600130086	3.22412332446966
regexSentencesSum210Sub	0.0559610705596107	0.294955127275798
regexProtocolsBinary41	0.694647201946472	0.460837092086598
regexSentencesIn3thTenth133Sub	0.0024330900243309	0.0492963127980456
regexSentencesWhichMinRel192Extract	0.995593940459759	0.0313843622663191
regexSentencesIn9thTenth72	0.00121654501216545	0.0348790053207578
regexSentencesIn10thTenth194	0.0170316301703163	0.129467931956661
regexSentencesWhichMeanRel139	0.171734922399331	0.314088535254777
regexSentencesWhichMax20Sub	2.53406326034063	13.195362666243
regexSentencesIn2thTenth45	0.00121654501216545	0.0348790053207578
JSMax24Extract	0.0304576424647729	0.0600592600549197
isAllredUnder2BisSub	0.086374695863747	0.281087579370016
regexSentencesIn5thTenth158	0.037712895377129	0.190616987340424
regexSentencesWhichMinRel190Extract	0.98072238503782	0.0765343576252015
regexSentencesIn4thTenth194	0.00121654501216545	0.0348790053207578
regexSentencesIn6thTenth172	0.0024330900243309	0.0492963127980456
regexSentencesIn5thTenth7	0.0656934306569343	0.247896275960798
regexSentencesIn9thTenth195	0.00608272506082725	0.0778016026335303
regexSentencesIn1thTenth147	0.00121654501216545	0.0348790053207578
regexSentencesMean69Sub	0.00253567972151505	0.00937524067118408
regexSentencesIn9thTenth137	0.0681265206812652	0.252116291927187
regexSentencesWhichMaxRel267	0.658614408829386	0.352646220818991
regexSentencesIn8thTenth40Sub	0.0182481751824818	0.133929087406082
regexSentencesIn8thTenth190Sub	0.0437956204379562	0.204764674843152
regexSentencesIn8thTenth163	0.00121654501216545	0.0348790053207578
regexSentencesWhichMinRelCb37Sub	0.999168471976936	0.0126780446518064
regexSentencesWhichMean265Extract	0.15417600154176	2.83644747982425
