# Supplementary material for: Machine Learning-Based Extraction of Breast Cancer Receptor Status From Bilingual Free-Text Pathology Reports
Source: Front Digit Health. 2021 Aug 17;3:692077. doi: 10.3389/fdgth.2021.692077 (PMC8522027; doi:10.3389/fdgth.2021.692077)
Supplement: Supplementary file 1 [file Data_Sheet_1.zip › Auxiliary files/featuresHER2ISH.csv]

feature	mu	sigma
HU11	0.453302986699968	0.291855843989269
HU4	0.774644731160272	0.13132237202359
isEquSignalsRatioBis	0.0144124168514412	0.119249589406969
regexSentencesIn10thTenth275	0.0521064301552106	0.222364944315133
regexSentencesWhichMaxRel103	0.106893079125512	0.283243585718595
regexSentencesIn10thTenth49Sub	0.0676274944567627	0.251244897879488
HU10	0.608160124456751	0.317411369642606
regexProtocolsBinary49	0.114190687361419	0.318219169340249
regexProtocolsBinary103	0.143015521064302	0.350282901019477
regexSentencesWhichMeanRel249Sub	0.287654309231285	0.387806307545322
regexCombinations16	0.065410199556541	0.247385436273224
isPosSignalsRatio	0.0399113082039911	0.195859450684622
regexSentencesWhichMinRel52Sub	0.965537134762238	0.108763467446218
HU2	0.609155929142509	0.288065881892055
regexSentencesIn6thTenth79Sub	0.0155210643015521	0.1236815264199
isHER2SignalsOver6Bis	0.0232815964523282	0.150880090994444
regexSentencesIn8thTenth107Extract	0.0443458980044346	0.205976637576518
regexProtocolsBinary33Sub	0.219512195121951	0.414145799102655
regexSentencesWhichMaxRel275Sub	0.0434978603696774	0.186234032815632
regexSentencesWhichMaxRel109	0.0140487053661828	0.106327511521969
isRatioUnder2	0.0975609756097561	0.296884739321694
regexCombinations20	0.176274944567627	0.381265321103692
regexSentencesWhichMinRel159Sub	0.981730238807574	0.0961396263291528
regexSentencesSum144Sub	0.169623059866962	0.681976360037261
isMaxNot03PlusSub	0.0521064301552106	0.222364944315133
regexSentencesIn7thTenth193Extract	0.00221729490022173	0.0470620226253017
HU6	0.742662312641688	0.113921029341393
regexSentencesWhichMeanRel104	0.063869760827293	0.221721250344103
regexSentencesIn8thTenth142	0.0709534368070953	0.256889487340892
regexSentencesIn1thTenthCb36	0.00221729490022173	0.0470620226253017
regexSentencesIn8thTenth2	0.0232815964523282	0.150880090994444
regexSentencesIn7thTenth60Extract	0.00776053215077605	0.0878000722744145
JSMax16Sub	0.0482897625665046	0.0735093653993505
regexSentencesIn10thTenth48Extract	0.00665188470066519	0.0813324707672492
regexProtocolsBinary275Sub	0.0543237250554324	0.226781117666239
regexSentencesIn5thTenth195	0.0121951219512195	0.109816988604528
regexSentencesIn6thTenth48	0.00886917960088692	0.0938097737714044
regexSentencesIn8thTenth3Sub	0.00776053215077605	0.0878000722744145
isLastNot02Plus	0.155210643015521	0.362306261103001
JSSum31Sub	0.17232757099502	0.22211755995193
regexSentencesIn8thTenth92	0.0432372505543237	0.203503572244009
regexSentencesIn4thTenth96	0.00554323725055432	0.0742874685541321
regexSentencesWhichMeanRel105Sub	0.228931864162724	0.383051274303026
JSMax11Sub	0.0499729893870311	0.0615947827750594
regexSentencesIn10thTenth275Sub	0.0188470066518847	0.136059989082793
regexSentencesIn10thTenthCb38Extract	0.00554323725055432	0.0742874685541321
regexSentencesIn5thTenth164	0.00997782705099778	0.0994446262603184
regexSentencesWhichMean58Sub	0.57964660681576	6.88530613249235
regexProtocolsBinary58Sub	0.0110864745011086	0.104765131615578
regexSentencesIn10thTenth249	0.314855875831486	0.464716126236549
regexSentencesIn10thTenth107	0.0354767184035477	0.185084031703005
regexSentencesSum5Extract	0.0498891352549889	0.217836677086404
regexSentencesWhichMaxRel249Sub	0.318064910078746	0.426301189064493
regexSentencesIn10thTenth11Extract	0.0266075388026608	0.161022740787634
regexSentencesIn10thTenth8Sub	0.00110864745011086	0.0332963579106013
regexSentencesIn9thTenth195Sub	0.00554323725055432	0.0742874685541321
regexSentencesIn4thTenth98Sub	0.00332594235033259	0.0576069402973344
regexProtocolsBinary68Sub	0.573170731707317	0.494891474226707
regexSentencesIn10thTenth8	0.00221729490022173	0.0470620226253017
regexSentencesIn10thTenth5Extract	0.0188470066518847	0.136059989082793
isHER2SignalsUnder4Bis	0.08980044345898	0.286054262604276
regexSentencesWhichMeanRel270Sub	0.0197084422752821	0.121521692655375
regexSentencesIn10thTenth60Sub	0.00221729490022173	0.0470620226253017
regexSentencesIn7thTenth243Extract	0.0121951219512195	0.109816988604528
regexSentencesIn6thTenth199Sub	0.0110864745011086	0.104765131615578
regexProtocolsSum112Extract	0.0254988913525499	0.157722150991257
regexSentencesWhichMinRel161Sub	0.998683827295538	0.0309144544091449
is3PlusSub	0.0809312638580931	0.272880832333872
regexCombinations26Extract	0.214246119733925	0.548592627133664
regexSentencesIn7thTenth130	0.0177383592017738	0.132072131826877
regexSentencesIn8thTenth37Extract	0.00110864745011086	0.0332963579106013
regexSentencesIn7thTenth4Extract	0.00886917960088692	0.0938097737714044
regexSentencesWhichMeanRel165	0.0175297236890904	0.0697271787844297
regexSentencesIn10thTenth11Sub	0.0443458980044346	0.205976637576518
zijn	0.745011086474501	1.5652130341504
regexSentencesIn9thTenth157	0.00776053215077605	0.0878000722744145
regexSentencesIn2thTenth10Sub	0.00332594235033259	0.0576069402973344
regexSentencesIn7thTenth144	0.00776053215077605	0.0878000722744145
regexSentencesIn10thTenth210Extract	0.00221729490022173	0.0470620226253017
regexSentencesWhichMinRel111	0.960709763974337	0.11864942151011
