# Supplementary material for: Machine Learning-Based Extraction of Breast Cancer Receptor Status From Bilingual Free-Text Pathology Reports
Source: Front Digit Health. 2021 Aug 17;3:692077. doi: 10.3389/fdgth.2021.692077 (PMC8522027; doi:10.3389/fdgth.2021.692077)
Supplement: Supplementary file 1 [file Data_Sheet_1.zip › Auxiliary files/featuresPR.csv]

feature	mu	sigma
HU35	0.551529864821218	0.131849347642346
regexProtocolsBinary177Extract	0.1925	0.394510199959824
JSMax22Extract	0.00879451483309478	0.0433266691774849
regexCombinations24Extract	0.0596875	0.787764236913526
regexProtocolsBinary139	0.375	0.484425779061431
HU17Sub	0.290179293528589	0.157755279136419
regexSentencesSum138Extract	0.3225	0.493759554968462
regexCombinations65	0.0925	0.289911729693311
regexProtocolsBinary175	0.86625	0.340596454666169
isAllredUnder3Sub	0.00625	0.0788588034946686
regexProtocolsBinary137	0.5475	0.498050014829424
regexProtocolsBinary138Extract	0.3575	0.479563579239673
regexSentencesMean170	0.00295033708446897	0.0122195397670129
regexCombinations22Extract	0.0475	0.240449620554975
regexSentencesWhichMax121	9.78625	25.4791000942835
regexProtocolsBinary248Sub	0.32125	0.46724869092804
regexSentencesIn8thTenth139Sub	0.0325	0.177434787682263
JSMax6Extract	0.0521009561604162	0.0639643774120151
regexSentencesMean185Extract	0.000847169964565604	0.00473484985937311
regexSentencesWhichMeanRel175	0.602749030418972	0.290953142706405
regexSentencesIn8thTenth6Extract	0.01125	0.105533687507823
regexSentencesIn7thTenth211	0.0075	0.0863311434704542
regexSentencesIn5thTenth184Sub	0.0075	0.0863311434704542
regexProtocolsBinary175Sub	0.86375	0.343268450394579
regexProtocolsBinary259Extract	0.185	0.388540480041383
isMax0Extract	0.195	0.396448564545784
regexSentencesWhichMean74Sub	9.57162357977273	21.3253739771357
regexSentencesIn8thTenth256Sub	0.0025	0.0499687010923946
regexSentencesIn6thTenth90	0.00125	0.0353553390593274
regexProtocolsBinary98	0.39125	0.488335465544574
regexSentencesWhichMeanRel178Extract	0.0505837479580501	0.189768888321768
autres	0.13875	0.432703683942744
regexSentencesWhichMeanRel115	0.217056327653409	0.336220431628998
regexProtocolsSum18Extract	0.035	0.190579118742389
regexSentencesIn10thTenth175Extract	0.19625	0.397408296582672
regexSentencesWhichMinRel15Sub	0.995138968978474	0.0306871802657677
regexSentencesSum208	0.00125	0.0353553390593274
regexSentencesIn9thTenth197Sub	0.00125	0.0353553390593274
glandes	0.15	0.550344072601686
regexSentencesIn4thTenth265	0.0025	0.0499687010923946
regexSentencesIn6thTenth207Extract	0.0075	0.0863311434704542
regexSentencesIn8thTenth170	0.0275	0.16363746981333
regexSentencesIn6thTenth184	0.06875	0.25318682224535
HU34	0.0636610390876603	0.145328396887854
regexSentencesWhichMeanRel45Extract	0.0150908879509524	0.111461134251506
regexSentencesIn4thTenth172	0.005	0.0705778048196914
regexSentencesWhichMeanRel211Sub	0.00108451628307137	0.021760673508469
regexSentencesIn3thTenth274	0.00125	0.0353553390593274
regexSentencesIn10thTenth153	0.005	0.0705778048196914
isPlusExtract	0.32	0.466767972793263
regexSentencesIn8thTenth90	0.0025	0.0499687010923946
regexSentencesWhichMeanRel136Extract	0.0288122930072777	0.143941075289206
regexProtocolsBinary158	0.32375	0.468198622314741
regexSentencesIn5thTenth173	0.005	0.0705778048196914
regexSentencesWhichMaxRel175	0.695517441995211	0.314729588252255
regexSentencesIn9thTenth141	0.0025	0.0499687010923946
regexSentencesIn2thTenth51	0.0125	0.111171934402296
regexSentencesIn7thTenth37	0.00125	0.0353553390593274
regexSentencesWhichMeanRel175Sub	0.60019968167864	0.295621986721137
regexProtocolsSum138	0.69375	0.897757427146942
regexSentencesSum177	2.74875	3.15008368484504
regexSentencesWhichMean50	3.63332471306832	19.8401034868213
HU12	0.239160481726054	0.261267466839358
regexSentencesIn10thTenth155Sub	0.00125	0.0353553390593274
regexSentencesIn7thTenth140Extract	0.005	0.0705778048196914
isHScoreOver100Sub	0.01375	0.116524288830094
regexSentencesIn8thTenth257Extract	0.00875	0.0931895534171218
regexSentencesIn8thTenth211	0.01	0.099560988786322
regexProtocolsBinary267	0.8275	0.378050794211247
regexSentencesSum18Extract	0.03375	0.180697958456198
isMax3TerSub	0.6125	0.487484154615564
regexSentencesIn7thTenth139	0.05125	0.220645174128243
isAllredOver3BisExtract	0.10125	0.301848186858704
isMax0Sub	0.20875	0.406669598941671
regexSentencesWhichMinRel211Extract	0.998228822900995	0.0289957226871703
regexCombinations26Extract	0.0171875	0.50584960177732
regexProtocolsBinary168Sub	0.02875	0.16720761191361
regexSentencesWhichMinRel259Sub	0.957723704987548	0.124800568865729
regexProtocolsBinary175Extract	0.84875	0.358516533972165
regexSentencesWhichMeanRel248	0.588027080451596	0.303789575825633
petits	0.1525	0.50205460213946
regexProtocolsBinary152Sub	0.06875	0.25318682224535
regexSentencesIn5thTenth48	0.005	0.0705778048196914
JSSum21Sub	0.0235542040708144	0.0577578686764626
regexSentencesIn2thTenth94	0.0025	0.0499687010923946
regexSentencesIn7thTenth141Extract	0.0025	0.0499687010923946
regexSentencesIn6thTenth195	0.0075	0.0863311434704542
HU33	0.271517521791412	0.263415195729309
externe	0.9275	2.05974438551658
regexSentencesIn10thTenth66	0.07375	0.261527117219805
regexSentencesIn7thTenth180Extract	0.04375	0.204666308591181
regexSentencesWhichMax134Sub	4.195	15.3895426354444
regexSentencesIn4thTenth143	0.00375	0.0611605531906247
regexSentencesIn2thTenth146	0.04375	0.204666308591181
regexSentencesIn6thTenth164	0.01125	0.105533687507823
