# Supplementary material for: Machine Learning-Based Extraction of Breast Cancer Receptor Status From Bilingual Free-Text Pathology Reports
Source: Front Digit Health. 2021 Aug 17;3:692077. doi: 10.3389/fdgth.2021.692077 (PMC8522027; doi:10.3389/fdgth.2021.692077)
Supplement: Supplementary file 1 [file Data_Sheet_1.zip › Auxiliary files/sentences_v2.r]

split_sentences = function(text0, abbrev){
# AP (7/8/18): This function splits a text in sentences.
# Inputs:
# - text0: a string to be separated into sentences
# - abbrev: a list of abbreviations
# Output: a vector, containing the sentences of the input string
# Latest change (7/8/18): loading of the abbreviations file is made outside of the function, to speed it up in case of successive calls

	# PROCESSING

	# Find candidates for endwords and their positions
	# matches_dots = gregexpr(" [a-zA-Z\\(\\)\\/]*\\. ",text0) # Regex to match: space - letters, slashes, round brackets - period - space 
	matches_dots = gregexpr(" [a-zA-Z\\(\\)\\/éèêàù-]*\\. ",text0) # Regex to match: space - letters, slashes, round brackets - period - space 
	endwords = regmatches(text0,matches_dots)[[1]] # Words matched by the regular expression
	endpos = matches_dots[[1]] + attr(matches_dots[[1]], "match.length") - 1 # Final position of each match (the second space)

	if (length(endwords) > 0){
		# Make a dataframe
		endwp <- as.data.frame(cbind(endwords, endpos))
		
		# Remove brackets from candidates
		endwp$endwords <- gsub(endwp$endwords, pattern = "(\\(|\\))", replacement = "")

		# Remove leading and trailing spaces from candidates
		endwp$endwords <- gsub(endwp$endwords, pattern = "^\\s+|\\s+$", replacement = "")
			
		# Remove candidates that are in list of abbreviations
		keep <- which(!(endwp$endwords %in% abbrev))
		endwp <- endwp[keep, ]
		
		# Remove candidates that are just one character + dot
		keep <- which(!(grepl("^\\(?[[:alnum:]]\\)?\\.$", endwp$endwords)))
		endwp <- endwp[keep, ]

		# Build the output vector
		debut = c(1, as.numeric(as.character(endwp$endpos)) + 1) # Starting positions of the sentences
		fin = c(as.numeric(as.character(endwp$endpos)) - 1, nchar(text0)) # Ending positions of the sentences
		output = vapply(1:length(debut), function(x) substr(text0, debut[x], fin[x]), FUN.VALUE = "")
	} else {
		output = text0
	}
	
	return(output)
}
